# Supplementary material for: An atypical Arp2/3 complex is required for Plasmodium DNA segregation and malaria transmission
Source: Nat Microbiol. 2025 Jun 13;10(7):1775–90. doi: 10.1038/s41564-025-02023-6 (PMC12222016; doi:10.1038/s41564-025-02023-6)
Supplement: Supplementary file 5 — Source data for supplementary figures. [file 41564_2025_2023_MOESM5_ESM.xlsx]

## Sheet: Supplementary Fig 1c
Day post infection	Day 6						Day 12
Parasite line	Pb473		Pb473ARPC1(-)ns		Pb473ARPC1(-)Hac		Pb473		Pb473ARPC1(-)ns		Pb473ARPC1(-)Hac
Replicate #	1	2	1	2	1	2	1	2	1	2	1	2
Oocyst area (µm²)	130.869	138.237	37.259	26.802	82.335	312.122	400.733	591.5	352.154	37.867	613.84	472.355
	147.505	133.352	31.027	29.205	47.109	87.273	385.252	786.796	90.547	42.567	640.589	434.33
	166.254	216.03	41.933	21.072	95.617	148.033	774.831	165.958	43.808	25.35	537.552	99.842
	105.097	192.264	33.615	25.905	92.818	137.392	784.904	289.328	27.146	31.714	579.168	271.087
	162.662	114.867	31.265	27.938	73.858	38.712	577.71	385.928	95.908	82.493	655.773	673.491
	50.489	153.077	22.841	43.597	24.083	181.675	553.914	448.864	263.006	56.694	762.058	424.956
	45.498	152.866	22.947	25.984	46.29	146.159	460.559	71.453	100	118.089	1076.5	802.988
	55.453	86.296	20.623	56.985	65.118	59.176	328.942	448.188	353.025	177.767	330.685	470.876
	151.915	194.06	21.785	26.882	74.967	299.288	223.35	690.466	74.888	44.336	395.275	281.517
	118.564	183.629	24.426	20.808	79.615	198.733	824.517	676.27	205.995	40.454	452.128	450.411
	98.654	171.509	21.706	57.618	78.242	183.471	689.858	281.081	48.165	247.321	813.55	426.329
	63.111	141.326	34.143	21.864	55.031	101.875	518.898	598.801	45.181	41.405	848.829	605.839
	61.5	129.628	21.257	25.984	71.719	58.701	677.622	378.425	35.701	41.141	612.361	130.236
	145.472	92.844	33.378	39.081	65.884	93.505	472.524	657.207	400.636	50.251	690.154	61.87
	100.898	115.422	47.531	46.29	83.074	215.528	404.586	367.136	70.003	57.671	837.184	434.753
	78.11	112.491	23.634	22.63	57.275	237.445	932.339	529.781	62.504	142.673	591.104	344.813
	156.774	75.68	24.98	62.847	68.26	282.309	385.117	454.678	103.803	342.357	99.842	488.806
	28.862	124.743	27.066	44.336	65.646	177.08	658.83	340.974	128.097	310.881	405.204	202.694
	95.01	139.927	21.415	44.283	59.071	58.279	682.354	266.614	37.814	77.001	481.122	509.271
	59.916	106.206	25.931	25.192	75.205	76.129	467.927	545.329	334.435	50.594	423.794	430.792
	62.081	202.245	29.628	29.232	81.437	182.678	615.16	419.593	164.617	81.622	679.565	135.438
	96.7	183.893	28.149	38.685	66.042	218.776	873.054	425.948	25.033	136.732	405.336	227.173
	95.934	128.704	41.96	67.257	57.566	283.946	604.412	1132.64	46.554	75.126	112.702	438.37
	63.428	99.129	32.506	32.849	87.537	67.6	640.78	818.433	43.993	41.194	382.257	605.442
	99.974	135.226	27.779	82.018	43.861	101.268	1038.54	908.003	51.915	274.731	262.346	411.885
	84.685	179.272	28.519	62.081	40.666	62.424	670.254	447.647	37.55	27.225	402.141	479.141
	51.334	195.089	43.914	40.85	112.992	183.735	729.134	801.33	119.752	43.861	262.531	699.898
	55.559	175.205	27.225	31.45	85.556	121.02	701.012	616.58	44.046	63.692	271.8	399.078
	103.75	140.217	27.832	40.93	69.58	145.287	184.278	1128.31	49.67	51.835	604.518	502.247
	92.554	161.184	24.875	22.709	82.678	200.054	826.41	458.396	63.93	83.919	284.554	889.336
	80.169	145.023	36.097	35.569	85.371	255.639	1220.52		113.23	97.069	501.93	741.197
	100.529	119.435	28.704	29.337	74.941	266.254	906.719		26.485	24.795	515.529	686.774
	134.434	157.962	34.83	30.42	65.171	117.64	645.918		44.072	174.783	639.137	950.203
	118.168	126.143	22.472	23.422	79.166	189.122	683.977		196.119	126.592	602.247	108.054
	70.478	100.106	35.86	35.384	52.865	113.019	800.654		110.616	57.803	342.727	268.736
	77.423	142.303	36.942	65.963	67.89	281.253	438.116		20.861		658.387	166.412
	140.904	165.752	35.173	41.009	64.51	62.398	532.012		88.382		731.823	513.707
	130.288	174.413	34.592	44.336	77.502	34.724	569.192		37.259		25.376	583.631
	75.073	151.149	33.589	31.661	74.73	41.22	589.134		118.987		570.692	499.421
	93.161	84.685	30.262	85.477	113.837	69.713	561.891		96.383		442.912	571.59
	133.985	124.902	22.181	125.271	72.564	285.346	324.074		54.397		451.468	819.175
	138.263	188.013	27.515	23.66	114.26	191.181	773.547		252.708		554.003	160.761
	112.834	155.982	57.988	31.371	98.205	100.027	917.738		66.676		534.33	76.473
	131.371	116.716	26.406	26.855	115.422	145.208	737.922		61.896		430.66	433.908
	57.011	120.492	26.723	39.187	154.609	189.835	426.353				275.681	506.181
	58.78	118.036	40.005	24.531	100.872	150.357	710.07				672.409	428.758
	87.22	173.383	51.703	28.255	47.927	301.982					800.294	684.476
	83.84	141.115	89.412	28.73	77.133	282.785					785.005	810.989
	148.509	100.053	28.704	21.336	114.999	40.296					522.949	54.951
	154.767	170.347	23.898	27.595	78.479	24.347					391.156	228.018
	89.887	107.473	20.755	21.231	104.833	124.796					413.786
	68.788	95.987	30.156	28.519	107.341	91.022					335.571
	164.669	177.688	29.971	29.285	120.439	57.381					513.549
	129.127	156.536	29.126	48.218	103.09	39.16					349.011
	90.125	131.081	24.584	43.729	71.825	111.302					400.213
	186.824	195.195	44.178	28.07	156.193	198.865					377.636
	161.58	146.449	25.192	21.046	81.859	48.218					373.939
	72.01	167.944	34.935	34.09	123.37	251.308					463.086
	128.123	88.804	28.44	50.198	113.045	168.181					534.33
	176.13	156.536	29.047	24.452	83.444	212.465					659.919
	150.727	147.373	33.378	42.276	125.35	165.25					208.583
	71.429	102.984	29.892	33.8	173.938	177.767					333.115
	83.021	93.108	21.68	22.921	67.336	157.54					369.239
	57.513	141.353	25.957	20.623	132.85	50.489					396.49
	92.501	124.294	20.676	45.419	98.363	188.382					317.958
	173.78	139.795	23.37	40.507	112.279	123.713					170.4
	194.667	111.144	31.608	31.212	67.732	138.712					359.68
	98.759	151.44	25.297	23.634	87.061	216.003					517.747
	79.087	103.935	20.095	40.639	187.537	168.736					720.178
	101.717	82.731	42.673	38.659	38.474	157.196					449.355
	94.798	89.517	21.759	33.325	98.284	197.651					249.037
	81.331	129.285	28.096	35.252	76.816	119.911					577.954
	81.648	153.077	25.482	61.791	121.205	45.683					227.965
	65.223	103.829	23.185	66.174	83.893	47.082					1076.42
	91.603	111.54	22.34	46.633	120.069	54.793					592.028
	150.648	131.609	33.034		85.503	124.004					725.538
	186.851	110.721	31.74		49.644	157.883					629.129
	177.74	65.276	21.495		84.949	35.068					652.657
	150.225	105.599	29.786		95.855	121.891					444.972
	192.211	74.096	28.783		168.023	274.15					396.648
	140.587	39.081	32.348		100.661	89.57					398.497
	138.923	80.645	39.821		54.555	71.746
	98.258	79.034	33.721		71.719	56.879
	84.447	68.841	28.123		59.229	178.718
	99.789	83.021	43.412		84.432	39.504
	143.465	83.074	21.046		142.771	67.785
	194.773	51.149	21.125		156.426	46.237
	200.608	77.714	23.079		171.163	49.67
	114.498	66.174	21.759		57.392	63.903
	196.938	140.428	22.023		55.364	89.596
	210.96	100.291	26.459		73.008	49.38
	118.142	114.55	20.94		140.811	180.143
	82.599	93.848	27.119		131.009	171.746
	130.42	89.464	22.128		108.904	45.973
	146.555	156.035	31.45		59.285	32.823
	134.012	55.532	20.518		101.13
	159.203	93.346	23.185		69.763
	203.407	109.031	64.458		134.389
	164.3	50.674	53.79		127.358
	144.838	59.071	34.196		74.766
	63.349	97.941	25.403		61.313
	120.069	70.795	41.854		166.026
	160.312	61.817	46.079		127.696
	185.794	70.425	21.204		128.643
	163.27	93.346			47.996
	83.18	175.47			46.982
	185.108	152.496			182.317
	132.559	186.402			82.044
	132.823	125.984			49.221
	120.756	150.067			83.233
	60.391	131.001			72.274
	149.143	114.365			84.896
	155.718	107.896			62.108
	102.06	114.128			35.913
	73.225	89.94			53.209
	162.346	107.79			51.466
	189.28	147.69			42.699
	88.276	150.991			92.686
	172.38	148.192			88.065
	144.865	172.38			59.203
	201.691	137.893			102.588
	202.721	134.857			55.057
	105.572	148.482
	143.122	100.106
	204.067	159.626
	179.087	181.2
	148.984	192.396
	359.257	120.333
	153.579	131.82
	117.402	150.991
	163.824	149.169
	192.528	190.627
	167.204	150.252
	93.478	148.482
	115.739	136.362
	85.266	199.658
	210.775	157.804
	127.463	175.311
	161.395	67.178
	63.903	85.028
	49.142	201.612
	165.171	104.093
	39.108	188.435
	185.874	115.475
	105.836	135.174
	111.118	101.215
	121.442	136.679
		132.48
		170.003
		140.904
		142.937
		217.007
		171.614

## Sheet: Supplementary Fig 1d
Day post infection	Pb473	Pb473ARPC1(-) cl1	Pb473ARPC1(-) cl2	Pb473ARPC1(-)Hac	Pb473ARPC1(-)ns
3	1						1: Parasitemia-positive
3	1						0: Parasitemia-negative
3	1
14		0
14		0
14		0
14			0
14			0
14			0
3				1
3				1
3				1
14					0
14					0
14					0

## Sheet: Supplementary Fig 3b
Hours post activation	0 hpa						1 hpa						4 hpa						24 hpa
Parasite line	Pb820			Pb820ARPC1(-)			Pb820			Pb820ARPC1(-)			Pb820			Pb820ARPC1(-)			Pb820			Pb820ARPC1(-)
Replicate #	1	2	3	1	2	3	1	2	3	1	2	3	1	2	3	1	2	3	1	2	3	1	2	3
Normalised DNA content	1.36959	1.04358	1.58337	2.14855	1.05149	1.79025	2.85836	1.12601	1.19263	0.897908	0.923417	1.48475	4.83934	2.03265	0.888767	1.98199	2.36071	1.45277	3.38897	1.58969	4.93237	2.30397	1.20159	2.7808
	1.14617	1.80101	1.554	1.33057	1.15549	1.96732	1.38054	1.80145	1.02311	1.70321	0.999406	1.3615	9.18496	4.81154	0.806598	3.42015	1.3546	1.71157	7.68211	1.30598	3.70643	3.88726	1.82345	2.35403
	1.4088	0.802114	1.86154	1.31253	1.16616	1.98549	1.99806	0.821219	1.16975	1.09582	0.616296	0.901444	4.96665	7.315	3.14959	3.39385	0.983922	2.4808	6.19011	2.97826	3.97157	2.39817	2.20576	2.91411
	1.4706	0.76567	1.44219	1.03159	1.04887	1.78579	2.82625	1.64284	2.10025	1.57576	0.553121	1.11949	4.05797	2.81492	3.08517	4.24048	2.92192	3.43437	5.58742	3.00442	4.69537	3.86712	2.27982	2.49269
	1.14685	1.40527	1.37069	1.90871	1.44681	2.46333	2.89048	1.41946	1.50484	1.11768	0.670754	0.845071	3.61429	4.14917	4.86835	3.35107	3.03458	2.81295	5.72041	2.04009	5.10804	3.6185	2.0062	2.5386
	0.93628	1.09547	1.06007	1.04998	1.34651	2.29256	2.7137	1.28066	0.812334	1.72988	1.71144	0.806098	4.40074	4.89132	2.37812	4.33878	2.58835	0.79223	6.39516	2.41401	4.70017	3.69786	2.684	1.59045
	1.45419	0.868729	1.18656	1.00281	1.03855	1.76822	1.63432	1.24871	1.0084	1.63472	1.21106	0.889977	4.87665	1.48876	3.31004	2.77498	2.24013	2.6421	4.29243	3.34048	3.53681	3.25644	2.34122	1.3604
	1.40285	1.24823	1.08006	1.12935	0.943772	1.60686	2.72305	1.47786	1.87751	1.51776	1.31335	0.655173	2.76251	3.89553	1.7399	3.14765	4.38592	3.74218	4.96701	3.12276	4.76774	2.94689	2.52725	0.843489
	1.2085	1.01116	1.08376	1.03868	1.12843	1.92125	0.755136	2.26537	1.9973	2.04902	1.23403	1.38604	3.70146	4.04538	0.7485	3.52059	3.04064	3.14102	3.28419	3.55342	5.66521	4.77102	2.63471	1.05358
	1.37135	1.03181	0.889485	0.929959	1.30154	2.21599	1.82595	1.96623	1.27666	0.891278	0.910513	0.813329	2.75833	7.67197	1.11257	3.10777	3.2689	1.42495	4.90568	2.6619	4.98579	2.34651	2.65489	0.696662
	1.01098	0.988809	0.929646	1.5737	1.19811	2.03989	2.60619	2.35485	1.06982	0.918501	0.675108	0.879767	0.832922	5.06264	1.36567	3.15879	2.5379	1.60847	4.74715	1.96598	2.65093	2.61734	2.97148	2.89203
	1.58622	1.18154	0.834888	1.51749	1.01004	1.71968	1.3657	1.96224	1.0901	1.40005	2.37667	0.870905	7.29946	6.18658	1.20911	2.72221	3.56601	3.0629	4.98786	2.66154	3.34273	1.36985	1.29879	4.64507
	0.854959	2.11664	0.772843	1.16514	1.43465	0.73606	1.92002	1.57946	0.959101	1.24631	0.967298	1.43222	5.27513	4.33839	8.4441	1.13309	2.82624	2.66211	4.85771	3.81141	4.79026	3.24239	2.02048	2.24183
	0.653071	1.13025	1.0792	1.30887	1.08537	0.899716	1.42507	1.81522	3.07426	1.04612	1.21287	1.07668	4.44502	3.68628	6.45521	2.8545	2.93233	2.8384	3.27168	2.95867	3.0814	2.59835	1.99671	2.19367
	0.987142	1.22503	1.58687	1.06708	0.960149	1.49262	2.81448	1.54496	3.52498	0.913083	1.37614	0.904716	3.94323	4.5175	6.05651	3.97044	1.15806	1.399	3.98414	4.82639	3.71476	2.66569	3.11886	1.77265
	0.683949	2.11325	1.19645	0.791627	1.252	1.43926	1.08619	2.12223	2.68528	1.19018	1.3053	1.57946	2.25738	3.02764	6.95679	5.68125	1.17952	1.73669	5.3533	4.16257	3.8286	3.35906	2.66507	1.53324
	0.789513	1.03138	1.09421	1.06087	1.08057	1.15004	2.81849	1.25936	1.33753	1.87107	1.39414	0.810926	7.70948	2.28208	6.66333	2.77414	1.54241	4.35486	6.30249	1.98881	2.70328	2.57387	2.17521	1.26888
	0.856151	1.59596	0.908076	0.891639	1.45526	0.869897	4.40424	1.71932	2.1529	1.30325	1.28546	1.50834	2.21776	4.89193	5.98469	2.56909	2.8128	2.77198	5.7449	2.91909	4.20049	2.0448	2.38985	4.037
	0.900587	1.42979	1.02924	1.06326	0.954327	1.20094	2.43157	2.49841	0.884789	1.76556	1.03117	1.43086	3.71289	5.48505	5.14887	3.4305	3.45477	2.83409	4.19409	3.97144	1.90495	3.6779	1.45797	3.80489
	0.648314	0.67446	1.25973	1.03287	1.05166	1.06852	3.14735	2.27162	1.54607	1.91256	1.0246	1.75756	4.01973	4.49817	4.84157	3.00337	2.03415	2.9122	5.56157	4.18902	5.12332	2.37897	3.46063	3.44981
	0.699259	0.857876	1.10988	0.997384	0.958647	0.745759	1.30757	1.60919	1.98595	1.05467	1.05338		4.00274	3.85475	4.8926	5.85121	3.65852	3.6203	4.71523	4.87876	4.53309	4.32498	2.88199	3.77358
	0.788632	0.946047	1.03921	1.15607	0.98452	1.53089	2.54686	2.18028	1.49527	0.984705	0.941497		5.53087		8.93592	2.33539	3.03188	6.16187	2.27428	3.27063	3.24392	2.00393	2.16691	4.75927
	0.9304		1.04271	1.06678	1.40505	1.21912	1.69571	1.89438	1.27656	1.30921	0.930551		4.23934		3.69381	1.65152	1.1478	3.47752	2.5719	2.91734	1.1653	2.77393	2.92707	4.06463
	1.02939		1.14353	0.570815	0.887144	1.66877	2.60365	1.01299	2.82427	1.67921	0.74437		4.13744		3.45158	2.3478	2.40489	6.19494	3.98409	3.19505	1.86376	3.34851		4.06762
	1.13777		1.33326	0.662212	1.00453	1.0907	1.77152	1.83585	1.66831	2.1991	1.15515		2.13272		4.04004	2.54925	2.49089	2.47827	4.70354	3.13787	1.45371	1.98375		3.3403
	0.996006		1.43386	0.5179	1.31292	1.22788	3.05336		2.99166	1.72122	0.839601		4.29916		4.67074	2.49469	2.7669	3.97613	2.02274	4.00386	1.1207	2.1881		3.241
	0.999994		1.25159	0.532056	0.963903	1.111	1.89926		2.76578	1.33149	1.32065		5.23456		2.05356	1.93194	0.782009	0.682128		3.33026	1.20724			3.27246
	1.01274		0.97051	0.612816	1.08367	1.05459	1.95146		1.49501	1.40551	1.29021		5.06061		5.11648	3.6227	1.19278	2.1613			3.04914			2.64344
	0.839258		1.15415	0.672264	0.865985	1.11689	2.93964		3.07948	1.54011	1.28204		4.16908		3.97807	3.5211	1.55568	2.96621			1.88143			3.27437
	0.942557		1.09433	0.565769	1.65656	1.12476	1.79811		1.47435	1.50833	0.97299		4.43221		3.49645	2.91246	1.00634	4.1158			2.49105			2.41116
	0.654765		1.11975	0.728349	1.09187	1.26731	1.37957		2.96352	0.980155	1.04458		3.06205			3.04657	1.99635	2.93787			2.66453			2.32581
	0.7828		1.32961		1.13503	1.14232	1.42096		1.95274	1.01519	1.14184		6.18121			3.20517	1.94048	3.06464			3.32481			1.87805
	0.800924		1.00262		0.915746	0.994109	2.6125		1.22288	1.53516	1.26229		5.33126			4.30837	2.9271	3.1493			3.16341			2.52169
			0.885192		1.14488	1.2081	2.00276		1.27125	1.1045	1.58145		2.07106			3.66674	3.50844	3.62326			4.38323			3.66405
			0.918184		1.26561	1.01914	2.14915		1.07145	0.901765	1.27851		1.73945			2.88786	2.54222	2.26457			1.12642			6.036
			0.608289		0.931679	1.20966	2.41537		3.0621	0.703732	0.933452		2.91535			2.1278	1.77684	2.27214			1.4344
			0.920009		1.07556	0.932246	2.65332		1.30572	0.978269	1.07451		5.73434				3.14894	2.91295			3.16398
			0.941647		1.16334	0.666064	1.94948		0.743511	1.31393	1.38238		3.69386					1.79779
			0.810855		1.40472		1.92239		1.03191	1.53879	1.34375		4.89533
			1.13129		1.05715		2.19504			3.70687	1.24579		2.86407
			0.803934		1.15608						1.17166		2.2426
			1.01363		1.04963						0.812637		6.25583
			1.05454		0.977472						0.964039		3.31042
			0.891136		0.998574						0.895979
			1.14139		1.07906						1.02254
					1.0107						1.22805
					1.41428
					1.50901
					0.96064
					1.22483
					1.14235
					1.04326
					1.13655
					1.00276
					1.07494
					1.04361
					1.03827
					1.11074
					0.980014
					0.641803
					0.862993
					0.913031
					1.11193

## Sheet: Supplementary Fig 5e
Absolute counts
Parasite line	Pb473			Pb473Alp5b(-)			Pb473ARPC2(-)
Replicate #	1	2	3	1	2	3	1	2	3
DNA+	129	45	36	231	71	33	74	51	47
DNA-	46	19	23	86	63	14	41	23	43
% of Total
Parasite line	Pb473			Pb473Alp5b(-)			Pb473ARPC2(-)
Replicate #	1	2	3	1	2	3	1	2	3
DNA+ Microgametes (%)	73.7143	70.3125	61.0169	72.8707	52.9851	70.2128	64.3478	68.9189	52.2222

## Sheet: Supplementary Fig 5f
Day post infection	Day 6						Day 12
Parasite line	Pb473		Pb473Alp5b(-)		Pb473ARPC2(-)		Pb473		Pb473Alp5b(-)		Pb473ARPC2(-)
Replicate #	1	2	1	2	1	2	1	2	1	2	1	2
Positive midguts	11	8	11	10	22	7	15	9	17	8	17	8
Total midguts	20	20	21	20	25	20	21	20	24	22	18	21
Oocyst prevalence (%)	55	40	52.381	50	88	35	71.4286	45	70.8333	36.3636	94.4444	38.0952
