# Supplementary material for: An atypical Arp2/3 complex is required for Plasmodium DNA segregation and malaria transmission
Source: Nat Microbiol. 2025 Jun 13;10(7):1775–90. doi: 10.1038/s41564-025-02023-6 (PMC12222016; doi:10.1038/s41564-025-02023-6)
Supplement: Supplementary file 6 — Statistical source data. [file 41564_2025_2023_MOESM6_ESM.xlsx]

## Sheet: Fig 1b
d.p.i	Pb820			Pb820ARPC1(-) cl 2			Pb820ARPC1(-) cl 3
	Mouse 1	Mouse 2	Mouse 3	Mouse 1	Mouse 2	Mouse 3	Mouse 1	Mouse 2	Mouse 3
3	-0.01	-0.01	0	0	-0.01	0.01	0	0.02	-0.01
4	0.14	0.08	0.49	0.04	-0.02	-0.02	0.03	-0.02	-0.03
5	2.16	1.17	3.09	0	0.01	-0.02	0.02	-0.01	0
6	2.45	1.84	2.22	0.04	0.01	-0.05	0.05	-0.01	-0.04
7	2.05	1.65	1.52	-0.02	0.03	-0.04	0.07	0	-0.02
8	-	-	-
9
10				0	0	0	0	0	0

## Sheet: Fig 1d
Pb473			Pb473ARPC1(-)
Replicate 1	Replicate 2	Replicate 3	Replicate 1	Replicate 2	Replicate 3
998.443	753.267	648.151	436.873	436.873	797.048
815.623	618.622	723.327	535.346	535.346	420.276
787.925	830.088	798.64	589.895	589.895	409.565
854.155	701.76	805.852	935.417	935.417	631.775
944.472	662.861	766.938	368.719	368.719	917.32
424.202	878.875	851.332	610.747	610.747	550.433
799.032	689.442	713.84	527.4	527.4	762.076
485.926	982.906	828.266	471.99	471.99	775.793
1244.42	1028.23	832.882	526.986	526.986	460.382
902.091	741.427	787.938	475.284	475.284	409.114
892.999	573.705	696.397	471.305	471.305	642.106
930.036	1259.37	686.85	339.782	339.782	406.879
901.774	1324.56	688.95	425.225	425.225	420.191
919.909	624.179	832.767	1179.12	1179.12	393.417
712.018	686.602	729.423	886.273	886.273	308.012
819.49	832.661	545.02	504.768	504.768	344.902
821.866	643.729	427.748	547.147	547.147	580.23
740.325	1023.31	707.664	632.752	632.752	613.176
824.312	651.258	803.085	458.418	458.418	430.541
782.061	849.117	781.162	347.893	347.893	344.237
817.18	749.691	567.857	450.192	450.192	386.777
744.903	803.242	640.383	480.901	480.901	491.203
781.441	767.506	1037.63	497.691	497.691	435.086
710.254	882.745	626.2	559.56	559.56	537.311
853.348	612.997	899.084	519.981	519.981	352.853
738.728	960.987	791.004	502.728	502.728	594.004
688.493	845.807	597.273	473.174	473.174	466.007
410.252	996.716	495.105			500.848
785.196	848.836	578.642			368.038
766.744	916.703	466.886			429.763
709.677	827.365	646.513			515.58
714.196	1159.01	837.561			436.107
516.923	844.206	705.818			827.58
820.358	766.962	665.98			305.048
820.429	829.855	845.54			654.928
850.442	815.319				480.865
816.306	800.315				501.488
952.17	769.125				626.167
807.6	778.724				574.884
877.88	873.298				517.105
971.216					545.851
994.44					662.952
847.98					605.482
843.571					639.148
1149.39					639.148
895.969					518.984
868.188					430.07
685.102					627.936
707.034					533.345
					470.895
					499.006
					504.549

## Sheet: Fig 1e
Day post infection	Day 6												Day 12
Parasite line	Pb473						Pb473ARPC1(-) cl1		Pb473ARPC1(-) cl2				Pb473						Pb473ARPC1(-) cl1		Pb473ARPC1(-) cl2
Replicate #	1	2	3	4	5	6	1	2	1	2	3	4	1	2	3	4	5	6	1	2	1	2	3	4
Positive midguts	7	10	10	11	9	9	9	10	8	9	11	12	8	7	11	9	10	11	7	12	12	10	11	12
Total midguts	11	12	10	12	12	12	12	11	12	10	12	12	11	12	12	12	12	13	11	12	12	12	13	13
Oocyst prevalence (%)	63.6364	83.3333	100	91.6667	75	75	75	90.9091	66.6667	90	91.6667	100	72.7273	58.3333	91.6667	75	83.3333	84.6154	63.6364	100	100	83.3333	84.6154	92.3077

## Sheet: Fig 1f
Day post infection	Day 6											Day 12
Parasite line	Pb473						Pb473ARPC1(-) cl1		Pb473ARPC1(-) cl2			Pb473						Pb473ARPC1(-) cl1		Pb473ARPC1(-) cl2
Replicate #	1	2	3	4	5	6	1	2	1	2	3	1	2	3	4	5	6	1	2	1	2	3
#Oocyst/midgut	1	610	635	293	168	261	311	223	564	187	90	1	464	188	229	172	290	45	44	74	1	61
	41	341	319	472	177	175	282	202	265	183	23	589	239	279	119	235	300	16	26	107	104	38
	61	120	326	175	265	391	104	131	188	111	415	298	155	111	96	223	280	56	113	237	67	60
	398	347	238	161	185	150	282	159	307	716	56	371	59	189	89	305	107	27	115	177	48	100
	111	397	541	372	88	287	231	231	280	110	186	309	65	347	90	168	365	20	120	50	30	14
	62	105	511	120	143	405	419	127	285	76	53	197	370	241	151	186	382	44	13	78	28	43
	580	373	612	208	394	302	141	151	180	341	205	312	318	292	95	173	245	61	220	30	40	63
		346	706	199	204	282	362	202	181	309	93	221	337		77	268	342		67	24	79	14
		155	244	291	236		188	340	256	254	10		390		119	186	394		94	77	37	6
		212	167	146	167		241	199	254		122				84		406		123	128	78	25
		314			112		513				8				123		380		39	130		70
		144									10								83	118		25

## Sheet: Fig 1g
Day post infection	Day 4									Day 6											Day 12
Parasite line	Pb473				Pb473ARPC1(-) cl1		Pb473ARPC1(-) cl2			Pb473					Pb473ARPC1(-) cl1		Pb473ARPC1(-) cl2				Pb473						Pb473ARPC1(-) cl1		Pb473ARPC1(-) cl2
Replicate #	1	2	3	4	1	2	1	2	3	1	2	3	4	5	1	2	1	2	3	4	1	2	3	4	5	6	1	2	1	2	3
Oocyst area (µm²)	24.548	49.224	34.976	109.005	11.973	22.874	25.105	35.534	34.246	29.268	81.968	108.919	136.042	75.917	35.362	53.859	78.964	53.129	55.361	87.848	34.375	160.289	29.097	310.063	584.249	533.867	78.75	124.884	111.194	64.631	59.652
	29.14	13.947	54.502	111.194	30.899	46.048	27.68	56.648	61.197	117.931	72.57	138.617	68.45	156.77	66.218	29.011	43.387	47.808	52.7	62.313	726.171	286.202	24.977	193.076	530.648	307.617	92.483	25.706	218.697	25.921	40.898
	38.924	46.134	29.783	59.953	33.088	43.473	14.806	24.676	42.1	229.726	143.38	76.003	141.706	72.656	136.685	53.945	24.076	54.331	36.607	67.163	841.184	573.22	627.68	477.648	298.82	418.51	78.621	637.336	93.126	46.906	113.339
	47.851	45.619	57.249	42.357	43.774	17.982	25.063	46.992	23.131	205.779	135.956	152.392	68.15	41.413	40.126	27.466	35.405	60.21	43.173	45.791	797.367	635.662	685.487	583.22	801.916	297.918	98.276	49.224	186.424	56.863	44.031
	59.824	46.949	44.804	88.234	40.469	12.102	37.508	49.868	41.199	91.195	53.859	200.543	87.676	172.176	36.778	33.903	43.43	58.064	21.243	40.126	380.573	84.629	72.613	475.502	552.278	79.994	70.896	48.709	235.734	45.404	33.689
	56.949	26.178	52.7	111.065	12.102	18.797	26.865	12.832	41.285	169.816	113.425	98.877	166.855	37.036	59.094	57.206	37.68	66.304	45.147	68.107	291.739	647.421	602.703	581.932	529.79	358.3	56.562	42.357	59.867	39.783	22.874
	60.253	47.293	54.073	39.825	36.564	24.033	39.182	56.391	52.485	147.586	124.454	75.531	82.011	84.071	76.132	51.498	51.67	81.41	24.247	42.486	702.739	251.999	611.243	154.409	501.294	503.569	299.764	218.31	42.529	23.646	29.783
	43.43	37.551	41.413	82.784	23.131	38.409	31.543	47.593	26.908	242.858	83.256	88.706	157.371	48.409	37.422	33.517	32.315	28.968	50.383	58.708	907.102	712.223	1247.63	635.276	609.269	510.006	50.683	78.192	128.317	20.084	72.141
	66.133	49.181	38.667	48.966	39.01	32.616	32.144	36.349	40.469	121.493	133.209	145.311	112.567	151.62	52.099	69.566	53.43	71.54	45.233	75.617	673.213	612.059	585.537	641.885	66.519	127.974	94.328	99.049	74.887	44.16	55.919
	22.23	37.894	25.277	30.684	40.555	27.509	25.492	47.421	36.178	142.093	85.831	178.185	138.617	133.81	87.762	70.51	101.838	42.615	33.689	65.789	300.064	487.089	151.577	657.034	46.52	493.484	39.096	29.783	69.265	213.547	69.094
	56.133	20.17	12.059	55.919	36.907	47.593	22.058	35.834	51.67	24.204	131.965	99.263	30.899	177.369	36.049	66.218	34.933	54.03	41.327	64.416	559.831	74.115	607.381	592.146	117.116	475.159	161.705	47.593	83.385	58.494	38.109
	54.073	42.186	69.308	91.581	19.183	21.372	31.757	31.543	37.723	116.773	62.442	49.438	37.594	160.89	75.145	30.084	54.846	80.037	45.877	44.932	114.369	713.038	668.149	473.228	570.474	381.26	41.585	35.963	94.457	133.381	39.268
	49.353	39.396	54.846	64.459	41.199	11.759	37.336	32.787	51.455	117.073	102.868	100.851	152.307	134.969	57.893	31.114	35.663	43.302	51.37	26.908	471.64	52.915	814.662	803.289	45.576	236.635	31.114	99.735	64.588	339.546	44.332
	46.22	31.328	79.737	105.443	19.054	40.898	11.673	41.37	47.379	82.226	97.632	98.019	93.856	184.021	42.787	56.047	33.731	58.193	35.748	56.348	717.673	410.528	581.031	232.344	1020.53	427.394	49.996	35.319	83.513	34.289	46.306
	45.962	46.306	48.366	88.234	46.391	23.603	36.736	38.152	45.276	80.123	90.337	194.449	40.298	429.411	67.463	52.271	39.611	45.276	49.31	58.279	747.886	309.634	510.864	265.474	743.508	517.387		43.387		72.398	156.083
	42.958	48.494	33.474	61.755	47.121	28.582	27.852	45.19	23.389	169.687	104.327	174.236	102.997	85.058	89.693	38.667	37.894	52.528	56.305	63.987	714.669	428.681	604.892	392.289	58.966	242.128		41.327		89.951	48.065
	58.751	24.204	53	74.029	12.574	30.255	12.789	47.035	31.028	178.099	80.681	136.986	102.525	145.955	71.926	79.35	43.945	53.816	28.067	76.475	183.678	51.413	479.236	686.688	523.61	491.252		55.661		55.876	171.189
	34.761	35.62	51.541	52.829	24.29	11.63	38.581	44.932	42.014	206.466	92.311	84.972	150.89	57.979	37.937	42.357	64.716	48.537	39.096	120.807	486.703	609.097	724.154	845.003	656.562	242.085		53.73		83.685	38.667
	52.142	29.097	91.581	59.137	27.552	40.383	41.628	10.943	34.418	23.904	31.414	60.639	112.696	216.422	66.347	37.98	35.276	29.054	25.234	35.92	250.669	232.816	490.479	418.94	750.461	369.887		25.964		39.182	56.219
	29.011	47.121	70.467	66.733	13.819	36.263	28.925	36.435	48.194	224.576	51.37	127.373	40.684	134.969	84.028	38.109	30.298	26.951	62.27	67.549	761.318	276.589	28.367	705.914	212.989	369.072		25.063		39.868	43.344
	43.259	32.959	40.984	48.151	35.105	35.963	28.024	42.4	37.122	191.059	110.722	139.432	42.701	38.28	67.592	57.592	106.688	62.785	66.476	82.054	801.916	466.104	595.236	533.524	669.05	443.916		50.769		507.603	79.222
	67.034	49.567	50.597	95.229	53.43	29.311	32.53	35.019	46.949	217.409	60.039	262.685	163.636	39.825	37.723	68.064	50.211	20.428	31.285	58.665	331.178	134.282	754.151	664.973	544.896	462.885		89.006		40.083	128.832
	77.076	16.909	53.043	63.515	28.968	24.719	42.014	55.361	50.64	136.728	110.636	111.322	149.946	155.01	53.988	49.739	22.359	29.998	44.246	57.807	811.1	428.295	557.041	658.45	939.546	136.943		122.523		61.197	36.993
	50.039	39.482	36.95	24.204	22.273	44.546	39.911	39.825	31.543	154.409	116.558	166.125	57.163	182.948	86.689	52.528	69.094	50.34	54.502	57.764	160.804	172.949	404.778	811.143	322.638	567.684		46.263		55.575	52.571
	31.843	56.477	59.738	67.077	27.466	13.218	35.191	43.559	44.889	143.123	104.928	159.431	41.585	215.778	90.122	41.413	55.06	42.658	48.323	44.632	486.66	418.296	1492.55	656.304	872.169	476.36		54.502		104.799	83.213
	38.71	58.537	79.78	15.793	41.971	59.352	45.919	56.477	49.524	26.307	28.539	82.655	46.134	173.163	29.697	56.562	97.632	32.959	68.278	58.15	327.058	517.13	668.406	577.555	292.64	153.337		34.204		22.917	131.45
	37.122	77.033	68.665	90.079	30.084	16.78	38.538	52.829	36.392	50.039	80.423	112.567	114.799	155.096	67.549	48.58	53.473	43.387	36.693	47.293	148.487	382.075	779.557	413.918	456.748	434.518		70.21		31.757	25.492
	54.331	66.175	63.472	61.798	29.097	22.359	35.105	33.045	35.062	38.323	190.458	66.433	43.774	112.352	42.787	53.258	36.521	47.379	37.808	46.349	754.495	549.445	75.059	660.295	498.333	26.393		96.431		98.963	50.769
	27.423	23.003	63.214	47.207	19.484	39.096	43.602	48.666	11.802	62.184	187.883	119.691	47.936	227.88	35.191	59.996	52.099	55.275	27.637	63	524.039	189.815	349.76	541.291	588.198	524.511		48.451		137.157	255.775
	54.975	47.765	77.119	84.887	10.815	39.482	11.673	21.758	44.546	87.676	83.599	103.812	56.949	107.16	29.569	62.957	48.194	33.045		61.626	622.573	480.008	156.77	665.488	649.266	287.189		368.643		51.155	32.444
	47.507	51.541	64.631	78.02	52.228	19.312	21.329	48.623	31.757	162.048	68.278	138.788	86.474	47.765	67.205	47.979	35.448	22.359		40.04	763.593	475.802	594.378	862.298	566.053	438.895		60.039		72.699	21.329
	58.966	29.354	13.819	85.788	49.61	25.363	33.731	39.783	52.228	208.569	85.745	159.903	192.432	267.577	42.315	51.112	48.966	48.537		44.031	278.735	501.251	261.655	1021.09	163.894	445.59		212.517		116.258
	58.15	49.61	36.135	62.442	51.928	27.595	38.238	55.49	20.342	112.61	20.642	27.981	174.623	177.498	53.859	106.773	38.538	37.551		72.57	846.763	717.759	86.861	630.512	871.181	373.492		73.557		56.648
	41.714	50.34	35.105	67.978	35.92	47.207	33.174	37.208	38.023	157.585	218.096	51.97	63.815	223.374	38.195	32.787	70.724	28.625		67.034	861.74	403.275	859.079	491.381	723.081	279.508		34.075		64.502
	63.901	64.244	51.97	61.069	10.343	38.753	39.954	25.706	53.816	107.374	133.08	142.436	117.288	119.519	26.264	46.864	40.469	67.72		54.932	364.866	529.532	805.349	155.954	514.512	335.126		71.025		27.208
	49.481	40.77	53.43	97.16	11.158	30.298	24.762	37.894	52.271	155.954	203.762	86.303	118.532	195.007	59.953	57.206	20.041	66.69		90.594	851.87	351.82	703.082	522.28	149.86	642.271		80.81		29.826
	60.039	41.714	47.936	88.706	23.689	30.47	27.895	53.172	31.285	118.232	166.254	132.737	270.925	76.046	39.911	45.018	37.293	32.53		93.04	185.051	367.527	162.005	343.022	776.596	343.666		358.901		249.596
	42.83	51.627	43.945	107.46	11.888	38.28	25.148	22.616	29.998	97.804	137.973	65.746	112.009	288.219	75.617	70.081	47.25	88.749		41.928		229.34	76.947	630.727	780.673	154.796		132.308		46.263
	52.614	55.575	57.979	85.316	50.297	23.561	52.657	17.123	42.658	31.242	91.968	253.286	170.245	42.529	43.43	34.59	84.844	41.671		57.85		407.009	1208.75	430.87	678.02	432.286		85.702		193.806
	23.603	43.259	37.766	56.734	15.578	30.384	17.982	53.601	40.984	108.79	169.601	58.537	319.161	71.282	78.921	73.214	130.506	41.757		80.724		392.375	21.157	584.207	949.931	741.105		43.259		48.623
	47.421	55.275	67.463	57.807	27.852	32.916	39.396	28.539	10.3	111.837	323.367	179.129	111.408	176.082	33.903	65.145	51.155	67.163		46.821		502.324	51.37	450.954	571.933	640.941		46.477
	49.224	23.732	37.079	91.41	25.663	41.199	40.77	45.233	43.645	132.823	157.113	140.119	123.596	192.947	31.414	47.722	42.744	32.358		87.976		146.556	653.086	610.342	498.59	474.944		41.8
	47.164	50.683	72.913	72.999	39.783	20.728	37.508	10.343	38.924	60.425	84.457	55.833	75.874	140.934	65.789	38.023	74.587	46.949		61.069		455.632	67.549	528.288	310.407	446.577		41.8
	42.486	47.207	54.417	56.005	29.526	10.9	27.852	60.081	41.928	31.199	85.359	338.173	20.685	120.635	73.771	57.335	63.772	41.671		45.447		260.453	33.903	742.865	298.862	444.174		34.761
	41.242	43.688	20.127	72.055	12.274	51.413	23.518	41.499	42.486	23.646	112.824	61.841	74.973	294.571	26.135	32.015	53.644	34.504		51.756		114.799	70.424	623.26	485.244	675.573		23.861
	39.482	13.862	65.489	103.598	40.684	20.385	12.145	30.599	45.404	85.359	78.278	104.37	164.065	164.237	38.452	47.293	45.404	113.468		85.187		59.395	37.465	575.109	693.04	483.356		59.609
	60.081	13.304	45.962	62.184	36.736	38.495	60.039	24.805	32.101	85.058	182.734	108.747	105.228	171.061	43.344	56.734	68.622	53.172		123.425		453.787	381.045	120.592		577.512		115.356
	50.468	48.409	77.977	15.879	19.054	55.275	30.341	27.895	30.341	149.689	26.779	145.097	101.237	213.289	65.618	69.652	47.379	31.071		63.257		266.032	722.995	488.548		626.779		39.954
	72.269	56.863	84.715	35.405	34.504	12.231	37.594	14.162	49.696	157.07	144.882	121.922	181.746	199.943	24.333	28.195	32.959	57.163		59.781		33.388	426.879	749.474		485.458		198.784
	29.998	39.482	13.132	64.244	25.749	30.212	39.654	45.662	48.666	129.433	160.418	172.949	43.344	121.965	36.65	49.009	33.088	80.638		58.537		377.226	62.442	778.742		465.031		37.594
	30.513	37.336	61.197	13.947	33.817	15.793	27.037	54.76	21.157	128.317	138.187	147.843	116	124.841	32.873	37.079	47.894	87.29		70.424		60.768	394.478	738.101		621.543		53.816
	56.047	17.982	81.024	74.372	62.184	27.68	25.578	14.033	28.238	23.475	79.737	147.886	135.312	111.752	53.859	24.076	59.609	22.573		38.924		431.685	493.269	681.281		468.464		182.09
	49.138	40.941	79.608	39.654	19.913	39.568	43.216	36.478	41.8	25.535	149.517	171.876	58.107	107.031	30.727	53.644	79.694	39.182		49.524		620.77	368.772	41.37		123.339
	62.399	59.266	40.598	92.44	33.131	20.127	41.971	48.409	39.568	62.699	115.442	160.418	57.249	37.079	72.87	46.005	44.546	50.383		71.626		350.447	231.271	753.851		208.826
	54.545	27.766	48.58	63.558	36.778	35.019	32.659	35.105	36.95	75.831	119.176	129.604	86.26	196.08	59.738	46.778	38.366	41.07		67.077		410.743	46.349	616.779		414.047
	28.024	23.088	49.353	50.812	26.994	30.556	11.544	39.31	44.889	21.93	83.556	28.882	172.82	146.642	47.851	46.048	47.121	37.465		42.014		131.621	23.561	727.286		58.751
	57.721	56.562	56.477	78.406	11.029	49.61	13.347	43.902	65.317	126.085	156.341	144.11	203.462	71.497	29.268	55.618	30.556	37.165		33.603		413.961	570.946	34.676		453.272
	57.249	44.932	19.698	35.491	18.067	37.079	40.555	42.057	61.455	167.713	107.589	155.826	87.075	181.317	53.859	37.036	83.942	77.934		85.959		538.244	369.587	803.246		385.852
	41.842	70.467	56.348	108.619	21.243	37.165	31.972	21.715	43.216	126.085	119.991	131.021	160.632	167.155	46.22	44.889	82.698	67.248		107.46		294.528	434.389	641.155		354.309
	78.964	17.166	50.812	54.717	12.231	26.994	25.406	26.178	33.86	72.699	158.958	127.673	45.705	132.952	91.796	35.534	47.894	36.092		48.838		330.319	571.804	635.877		182.304
	32.315	48.451	79.05	55.361	30.985	23.603	29.182	39.697	42.186	90.594	142.994	101.752	229.94	165.31	30.341	47.679	23.303	55.06		51.541		140.762	729.604	845.604		434.003
	91.753	43.774	67.763	94.543	17.338	21.844	20.943	17.166	41.971	153.508	138.874	77.977	186.381	132.351	81.41	56.777	45.576	59.738		187.24		317.488	206.552	1040.05		509.663
	24.376	47.336	64.588	24.676	25.406	27.637	39.268	41.113	29.869	65.231	68.579	141.406	164.495	98.19	31.285	36.135	48.923	33.388		70.124		519.276	219.254	37.379		466.061
	37.122	50.297	15.235	27.766	33.474	34.633	12.231	22.445	34.461	39.997	130.763	23.904	126.343	86.045	36.263	39.868	49.653			41.242		39.783	266.376	51.069		490.608
	58.15	29.311	39.568	54.417	15.75	35.877	16.222	46.906	26.779	97.632	224.748	141.621	133.295	308.132	51.198	37.851	55.661			82.44		116.944	163.422	509.706		272.942
	59.652	62.27	60.639	86.303	16.823	45.233	17.123	16.78	34.547	99.521	152.65	71.754	55.49	281.267	31.371	41.714	44.761			67.377		535.283	269.98	40.426		472.713
	20.814	25.835	37.637	57.206	25.535	32.315	19.312	25.62	39.654	96.087	134.754	108.962	247.321	208.182	39.997	82.44	48.022			76.947		505.414	295.515	29.998		418.038
	29.569	39.697	48.709	73.9	20.9	43.259	28.582	12.531	57.421	89.693	230.284	106.516	73.857	36.993	35.191	47.851	61.111			52.013		441.685	460.353	682.869		297.446
	59.052	54.889	27.337	60.811	36.693	26.908	41.8	13.561	41.242	83.599	93.04	134.583	195.436	158.486	50.597	40.083	36.049			56.348		552.535	574.508	463.915		564.208
	39.268	14.291	56.477	40.641	40.126	37.508	36.821	65.403	26.65	157.499	170.374	127.802	146.685	216.594	69.823	52.056	49.61			41.242		554.638	657.163	671.153		556.569
	65.446	39.225	27.595	56.734	46.992	13.261	29.397	48.494	42.872	44.203	81.797	172.52	27.766	44.804	79.865	29.483	49.524			22.058		636.649	497.26	604.763		162.692
	45.619	31.8	54.202	29.998	32.229	13.647	34.118	26.736	34.375	105.743	160.074	91.066	181.36	185.137	24.548	45.619	45.962			75.617		631.928	333.109	927.358		385.509
	59.738	41.07	65.703	86.689	17.939	19.355	26.822	34.761	39.611	128.961	132.565	111.279	76.99	153.809	30.384	111.237	47.593			123.854		644.159	139.389	1329.22		579.1
	59.309	45.404	58.236	67.377	13.089	46.22	31.157	12.145	35.191	69.137	86.603	134.84	44.074	216.894	50.468	50.082	56.477			69.695		569.959	669.093	25.835		473.7
	57.292	26.221	30.513	34.118	42.4	11.973	38.323		55.017	75.617	124.283	61.026	92.096	185.223	30.77	29.697	84.672			41.714		458.336	375.466	765.738		295.944
	60.94	50.254	62.356	20.514	21.071	43.645	33.903		43.902	134.583	102.139	89.393	78.278	153.852	24.419	32.272	43.216			60.382		767.713	490.651	291.266		469.279
	62.528	46.906	28.195	22.917	22.96	17.381	37.465		44.246	165.954	34.461	103.254	98.963	91.581	21.415	49.911	54.846			52.4		204.964	535.755	30.77		444.26
	46.306	56.906	41.928	19.913	32.058	26.093	36.864		49.653	152.264	138.102	115.142	141.921	182.605	33.903	43.13	41.113			104.628		762.091	284.4	34.847		63.472
	69.78	55.876	16.179	104.284	30.813	32.873	37.465		42.529	21.029	95.015	140.462	132.48	163.121	68.879	45.576	67.806			42.229		739.346	333.967	369.973		234.447
	74.973	38.967	41.499	57.893	35.706	36.521	20.642		40.77	59.352	86.646	114.884	121.579	22.788	33.088	27.037	43.817			46.864		69.351	243.716	710.506		213.847
	79.007	23.088	45.319	72.784	23.131	20.9	30.599		33.002	122.824	28.796	128.231	30.77	116.301	47.722	83.899	34.161			53		186.167	786.81	480.266		71.111
	75.703	65.489	44.632	63.386	17.638	22.745	43.688		34.847	97.547	88.32	99.177	70.51	186.896	45.662	56.391	55.146			39.611		622.787	226.507	402.675		521.808
	55.49	10.343	81.539	45.705	19.398	32.659	25.449		14.119	103.34	68.407	79.651	73.171	234.575	48.194	24.719	30.642			73.299		228.996	418.167	23.689		451.083
	61.369	47.121	28.238	78.278	34.075	34.246	25.449		30.298	238.824	111.623	73.514	33.388	229.855	49.696	70.167	39.01			80.38		40.469	457.478	732.565		443.745
	29.74	19.87	43.945	50.297	32.83	23.947	36.092		45.276	135.441	125.313	82.526	185.995	114.069	34.761	39.01	55.103			76.218		375.767	1106.19	112.181		70.596
	63.729	57.077	46.349	89.564	34.461	28.067	57.979		35.963	69.909	33.388	31.972		172.906	31.714	47.121	72.012			98.705		149.56	482.497	831.442		402.932
	50.211	30.169	77.634	57.936	52.228	36.135	18.239		51.842	82.397	68.836	126.3		154.624	59.438	60.081	32.873			58.923		553.994	165.181	344.439		343.151
	47.593	61.626	30.084	49.052	27.38	32.144	36.564		40.684	36.607	103.211	106.215		205.522	48.151	63.729	69.351			62.914		118.361	266.247	802.946		441.298
	61.498	51.756	37.036	79.093	26.479	37.165	45.962		29.912	183.506	57.635	46.005		246.034	133.81	69.566				43.902		135.355	574.379	54.803		298.862
	13.003	47.593	47.293	69.995	11.973	23.217	28.152		26.951	156.04	112.653	88.706		113.511	55.919	60.296				35.148		430.398	332.68	25.406		456.104
	39.74	44.031	49.524	91.71	25.148	23.088	40.255		29.097	81.067	176.64	119.39		147.071	49.138	25.62				66.047		216.594	300.622	153.251		410.142
	87.333	54.417	59.738	59.652	26.736	46.52	29.569		49.696	263.5	52.872	124.154		169.73	69.137	54.417				53.558		371.819	478.935	102.911		203.333
	37.251	33.131	37.894	74.544	14.548	18.067	19.87		30.427	112.567	177.712	23.174		196.552	58.064	48.58				48.795		587.296	346.413	217.409		132.78
	30.942	48.451	38.409	71.669	17.638	36.349	28.11		39.783	76.346	99.864	64.845		152.178	29.097	41.499				98.877		472.498	134.54	461.941		497.904
	41.885	61.669	47.25	63.643	20.728	35.276	27.08		46.048	112.309	174.58	42.915		163.379	78.02	67.849				84.414		454.559	127.029	761.919		356.669
	102.654	61.326	43.43	98.577	14.033	23.088	27.637		41.842	110.035	220.799	107.889		124.326	20.943	41.8				85.702		458.765	580.087	172.992		370.317
	76.089	72.527	41.842	61.584	14.677	49.481	29.697		53.515	123.167	169.988	81.153		194.106	41.07	23.603				41.413		42.4	309.935	400.529		388.727
	22.659	11.458	55.79	73.299	18.926	27.423	34.933		21.157	184.021	171.618	90.079		194.707	30.169	88.706				36.95		526.915	465.589	197.11		66.69
	106.173	43.602	56.047	58.88	26.865	16.952	52.013		31.5	121.15	214.748	126.858		204.577	42.1	31.843				40.984		187.411	606.995	78.664		408.64
	11.415	60.081	36.221	79.651	13.39	13.218	35.233		31.5	180.888	138.445	178.399		96.731	32.058	49.095				52.915		428.166	524.426	802.817		1267.59
	42.357	35.233	25.492	12.059	28.539	37.551	36.607		37.293	134.668	189.6	86.26		111.623	58.494	53.301				68.707		685.444	389.671	141.835		492.969
	68.021	51.498	37.766	62.013	24.848	40.555	27.423		32.358	133.166	142.951	66.819		60.039	61.541	51.498				73.299		410.657	26.608	732.393		312.939
	62.828	57.378	21.114	65.832	23.475	36.993	22.616		63.214	29.054	81.968	86.045		205.307	23.947	43.259				71.239		448.551	206.38	575.194		583.134
	82.312	23.818	40.255	23.689	18.497	35.877	19.827		38.066	145.783	121.708	49.996		118.017	57.163	41.456				63.214		76.089		547.085		63.729
	32.358	39.74	20.943	13.304	10.943	43.259	46.52		35.577	100.937	123.982	72.613		171.661	48.194	45.233				21.844		57.549		219.984		451.083
	74.973	58.064	38.667	35.062	21.758	35.877	43.43		32.744	167.542	176.425	61.626		206.852	43.559	50.211				56.863		38.881		407.438		402.374
	37.122	42.014	44.675	66.261	22.702	27.637	53.902		35.706	88.277	148.873	102.096		153.809	26.393	63.086				66.648		276.375		538.845		128.403
	12.789	26.951	19.484	104.156	17.252	45.919	67.506		40.941	57.893	195.78	51.026		138.488	52.872	53.301				60.639		20.213		486.445		119.09
	66.347	39.611	45.276	39.997	15.578	36.478	47.979		40.684	102.825	116.987	84.758		175.481	39.31	53.945				71.969		233.288		371.947		53.902
	72.742	15.965	72.441	84.071	16.308	36.736	42.787		33.989	142.179	81.453	83.728			44.374	52.657				63.901		360.532		271.182		703.34
	67.592	52.228	59.738	53	28.753	22.745	47.894		32.873	80.037	157.027	67.463			36.693	44.46				20.857		44.374		458.98		679.65
	19.269	13.561	37.808	91.496	49.095	32.144	39.911		35.62	88.921	72.613	78.406			25.835	47.593				44.847		559.745		637.98		26.093
	50.855	11.63	53.043	37.594	34.676	16.007	54.803		45.104	141.063	173.035	71.626			58.537	41.07				52.915		273.714		22.917		861.826
	25.792	50.426	101.581	88.406	34.289	24.548	34.976		36.478	24.762	145.44	23.389			23.732	56.391				63.515		728.617		384.092		437.479
	24.848	38.967	83.213	87.59	35.191	46.263	48.108		27.337	90.423	77.076	107.718			46.692	43.087				41.156		554.037		434.26		288.777
	69.737	49.653	78.321	87.504	29.311	29.783	28.839		34.332	59.438	135.956	57.464			93.384	46.735				59.395		762.391		391.431		297.06
	73.6	24.462	69.394	98.662	23.003	44.718	49.095		48.623	130.076	171.79	96.431			48.623	36.178				62.27		467.906		424.604		441.17
	19.655	31.543	70.252	73.514	19.097	39.353	34.032		52.872	133.553	138.574	52.271			36.306	26.994				72.098		125.313		529.275		35.105
	65.618	55.79	68.321	57.721	25.749	56.691	46.263		33.56	96.602	156.169	51.498			24.505	29.182				40.855		111.108		291.438		306.845
	30.127	41.413	55.017	28.753	26.307	28.152	57.206		37.723	127.673	87.762	22.788			49.481	43.731				40.083		745.354		491.767		396.066
	40.812	41.671	77.033	61.455	28.496	28.41	41.714		57.549	70.167	173.979	20.041			40.727	24.633				53.601		618.882		319.548		955.896
	65.66	54.803	57.335	46.434	22.531	29.011	47.121		36.006		133.638	73.128			90.981	30.856				24.719		954.094		429.969		318.003
	27.165	34.59	68.021	27.895	32.358	38.452	47.421		37.894		119.905	120.249			79.179	33.689				33.689		306.501		80.938		437.994
	60.296	23.217	62.957	91.968	32.573	10.257	62.141		21.801		118.275	64.673			52.142	36.864				26.608		333.924		213.461		266.719
	65.532	54.159	85.144	52.099	47.808	40.426	49.138		41.714		171.79	37.293			39.268	31.886				42.1		292.554		502.324		778.484
	58.279	10.386	75.917	69.48	44.632	38.924	42.057		62.099		61.884	47.507			51.284	30.255				42.272		513.868		332.637		776.639
	65.103	10.386	49.868	44.889	32.659	43.216	15.321		39.396		146.685	117.245			66.304	33.946				62.099		541.635		542.493		364.051
	47.851	34.246	61.412	16.179	28.582	35.191	29.311		49.825		116.472	32.444			48.838	28.882				55.404		368.042		498.548		336.499
	57.464	51.241	11.501	97.718	20.17	33.045	78.149		37.808		146.213	94.156			49.181	37.637				62.313		765.138		414.863		829.983
	64.588	38.71	76.818	32.101	14.72	33.474	67.549		27.294		117.846	52.099			52.357	39.182				40.984		339.632		448.38		188.613
	32.315	56.09	32.744	40.383	38.538	30.599	43.173		35.319		25.62	53.644			66.261	26.178				24.376		554.552		677.934		127.716
	57.464	21.243	64.116	52.185	21.544	13.433	16.737		36.135		183.377	84.972			62.957	31.285				88.062		425.763		615.492		135.655
	54.932	32.916	64.845	15.45	29.526	37.293	37.336		43.731		151.405	121.922			88.491	25.878				61.798		341.907		616.007		65.017
	52.056	28.839	84.028	22.445	48.881	37.336	38.924		46.821		87.719	125.656			48.666	60.725				44.503		414.004		105.529		570.431
	68.407	35.191	75.574	66.948	33.174	37.465	22.831		35.276		131.536	110.765			62.871	36.178						715.442		362.248		569.272
	57.764	43.731	25.32	71.282	20.728	41.07	92.998		49.138		188.87	126.386			26.951	32.701						150.247		721.664		56.262
	70.724	18.454	70.853	43.387	39.954	35.319	34.418		47.722		179.687	62.313			54.674	39.053						640.812		609.355		184.536
	27.122	36.306	92.525	49.653	37.079	34.161	57.292		36.564		132.823	75.359			46.22	24.59						277.319		255.69		756.512
	35.276	50.554	77.162	69.609	31.328	30.084	51.97		34.804		152.049	95.744			63.901	28.453						639.911		724.969		511.122
	14.977	28.71	61.97	55.919	26.822	34.461	24.376		11.716		150.762	94.199			28.195	31.672						789.514		286.846		747.8
	34.547	45.233	69.265	10.343	35.577	38.795	31.672		43.001		163.593	135.183			45.104	23.389								749.388		35.191
	75.96	40.77	57.979	63.343	37.465	11.973	50.211		33.86		103.812	95.916			23.088	44.203								123.124		236.721
	56.605	50.426	88.706	75.145	35.748	27.637	26.565		69.78		93.77	100.207			33.903	33.131								424.175		737.543
	53.301	52.915	50.082	43.43	37.165	32.616	50.211		27.251		94.199	80.295			32.358	44.761								633.001		126.858
	37.208	47.379	83.213	61.798	30.47	25.449	39.783		35.276		140.591	123.596			36.049	63								393.448		28.281
	63.729	59.009	65.832	30.642	34.804	27.637	40.512		41.456		129.561	74.63			26.779	42.915								787.282		290.236
	15.707	56.305	70.381	33.731	16.608	45.147	49.267		37.079		112.567	71.025			33.56	58.579								574.508		40.512
	46.992	28.582		35.362	25.964	27.723	33.56		61.154		159.86	84.929			25.878	41.199								718.188		827.665
	24.934	23.818		52.872	19.355	44.546	46.134		18.969		112.567	86.818			33.474	33.86								736.856		210.972
	65.789	53.687		19.226	36.693	43.516	57.292		30.985		135.355	93.684			27.981	33.646								624.89		258.865
	78.106	53.43		91.624	19.097	41.928	39.439		14.505		118.961	91.152			32.187	54.889								467.863		404.391
	31.371	46.005		52.872	29.011	33.86	39.911		27.294		112.481	104.585			29.483	56.691								771.017		534.425
	61.197	34.547		40.898	30.642	42.658	51.842		32.701			107.46			28.367	62.141								699.005		232.73
	59.052	35.319		52.228	32.659	40.812	24.633		61.369			82.397			35.92	64.716								669.351		393.019
	84.114	57.335		61.154	34.118	36.092	38.023		34.933			137.544			73.9	24.505								467.219		44.332
	54.932	24.419		49.782	13.604	13.862	36.221		38.238			93.47			35.191	52.228								417.91		384.135
	56.09	51.584		48.838	16.093	23.99	31.757		36.263			129.046			29.44	37.036								546.484		378.256
	94.628	58.537		17.509	25.063	24.891	27.938		46.563			122.781			37.465	31.285								886.674
	79.951	63.515		96.13	42.143	40.298	42.787		36.306			129.905			43.302	23.689								374.007
	68.364	34.847		61.455	30.127	16.007	41.285		33.088			85.058			29.097	49.653								912.938
	41.242	43.731		63.171	23.217	19.741	49.996		40.555			122.352			36.821	30.556								591.373
	75.746	58.794		40.04	25.706	44.46	57.549		52.915			89.478			43.731	43.216								403.619
	59.352	72.742		64.802	14.806	33.002	73.342		26.994			90.294			41.113	60.124								362.935
	46.563	19.441		65.188	45.662	13.733	39.439		43.344			75.617			35.105	35.491								410.357
	21.844	45.018		46.821	23.732	26.35	20.814		77.548			72.055			25.964	43.344								694.542
	43.087	46.391		56.348	30.084	23.389	21.501		41.8			75.574			40.126	67.635								727.029
	78.878	65.36		64.502	28.067	43.731	19.183		44.503			188.699			29.998	67.549								1031.86
	78.02	52.829		39.654	22.23	25.191	24.29		41.242			142.264			27.294	63.643								254.831
	29.14	51.885		68.107	15.45	26.135	22.573		33.731			55.017			36.049	69.737								857.406
	13.905	67.806		33.517	37.208	39.182	26.865		21.157			135.87			27.595	32.573								806.508
	73.514	104.241		57.335	17.853	21.243	37.379		61.069			119.777			40.684	60.596								553.436
	65.403	49.653		39.525	34.289	31.586	22.058		51.756			154.152			49.481	54.03								704.026
	32.573	42.186		69.137	36.349	17.08	46.906		23.775			71.154			37.723	39.439								175.309
	54.975	57.893		58.494	33.474	43.302	44.675		34.804			152.779			58.193	54.846								510.178
	10.386	18.625		60.039	19.183	32.53	45.104		38.452			90.723			28.968	84.758								783.248
	67.205	73.943		32.315	14.849	28.796	14.935		38.452			91.925			84.801	44.975								622.916
	89.135	43.945		73.9	22.445	26.65	41.542		43.774			126.858			91.581	51.026								573.649
	58.236	29.569		68.15	27.208	37.551	41.456		34.89			47.164			21.029	43.688								697.846
	51.584	18.411		39.697	28.281	32.573	46.992		26.178			114.069			70.939	88.792								480.223
	98.362	69.051		77.591	28.753	31.843	38.109		44.718			53			43.387	54.116								459.151
	56.82	64.116		40.383	37.165	22.745	19.526		23.432			111.365			52.7	28.925								831.399
	50.039	59.266		70.424	19.441	25.921	11.716		28.367			119.605			57.077	44.546								714.369
	45.447	59.309		42.1	22.788	34.633	52.958		11.029			118.275			56.777	50.168								691.624
	63.214	47.379		56.391	28.41	21.415	41.8		22.402			146.77			47.336	76.69								688.491
	53.301	72.656		51.756	37.508	25.449	10.772		30.77			80.767			66.304	24.633								753.593
	69.222	67.377		46.949	33.903	33.817	39.482		21.844			44.632			103.683	44.417								295.601
	76.818	36.607		76.733	50.383	28.41	42.658		39.911			182.476			33.174	46.22
	52.958	13.132		48.022	32.058	25.32	52.142		35.534			108.576				59.266
	44.031	53.601		50.898	26.522	26.436	34.504		20.041			47.851				29.826
	46.349	34.976		35.877	26.007	30.084	16.823		43.516			145.955				83.814
	53.558	68.493		43.516	41.885	12.36	28.067		40.855			86.26				62.485
	39.139	56.691		22.101	34.804	14.72	26.436		53.344			75.059				66.519
	79.908	52.185		57.378	25.878	29.354	35.706		24.676			69.523				114.198
	75.402	46.477		34.032	31.972	27.637	51.413		41.07			165.997				59.738
	82.226	54.502		46.263	18.411	24.805	40.255		32.315			119.82				42.486
	10.514	50.468		17.424	24.977	29.097	51.155		26.865			158.572
	79.908	71.583		38.538	23.518	19.312	28.925		54.288			126.214
	53.258	80.252		47.55	48.58	26.479	45.104		12.66			100.722
	54.374	11.501		54.502	28.582	42.658	27.637		45.404			110.378
	69.866	68.45		64.974	63.515	28.238	25.878		19.913			117.717
	51.069	54.588		57.249	36.135	44.675	27.165		39.568			177.584
	51.885	17.982		48.194	48.537	39.654	12.188		46.177			123.425
	56.434	51.112		44.761	29.526	40.984	35.105		39.053			167.799
	67.72	75.059		23.861	35.62	12.36	33.302		40.598			98.233
	191.875	59.481		23.003	28.281	30.084	67.635		26.608			91.023
	73.514	44.932		67.763	11.587	44.117	11.63		38.538			96.946
	125.313	51.37		38.795	21.672	35.105	56.348		34.461			44.332
	85.959	56.734		57.249	11.716	25.063	61.026					107.546
	45.362	52.013		71.797	25.32	42.744	22.96					158.315
	73.342	49.095		49.009	23.861	40.298	19.784					72.656
	28.281	44.289		44.203	22.144	15.492	20.556					132.222
	46.005	51.842		46.949	17.252	17.209	29.998					82.355
	54.674	52.958		39.783	20.943	11.93	24.977					127.63
	71.282	65.403		79.05	37.723	61.798	18.153					122.781
	68.107	54.717		54.76	54.202	40.255	39.439					129.089
	16.093	67.034		61.841	58.15	27.809	43.602					156.598
	34.933	69.051		48.58	16.437	39.911	26.093					156.984
	72.656	79.823		53.902	31.199	34.504	45.791					114.112
	71.025	25.663		105.357	27.895	27.552	39.439
	58.193	62.914		63.686	16.565	40.984	28.324
	83.47	23.088		59.996	22.016	47.421	19.484
	85.101	56.691		74.801		55.962	52.443
	85.402	62.871		49.61		43.902	29.569
	69.265	70.724		43.817		38.366	24.977
	92.44	70.596		45.705		57.635	28.71
	56.477	65.703		62.656		56.605	33.603
	77.419	62.699		46.649		14.72	19.698
	70.982	44.761		46.263		46.22	40.555
	18.067	31.8		43.774		40.727	19.484
	40.34	61.841		42.958		20.471	26.178
	41.671	42.658		30.77		49.524	58.408
	20.084	57.592		59.009		30.255	35.706
	65.875	27.208		55.876		15.364	19.698
	43.259	69.78		33.216		35.534	35.748
	46.735	59.395		57.678		11.973	39.439
	52.571	63.515		30.255		45.404	31.843
	39.396	57.335		59.266		41.542	41.327
	68.922	44.761		74.716		30.599	37.98
	40.684	52.099		61.841		21.501	37.937
	47.25	25.749		59.438		42.229	24.633
	53.043	40.812		53		31.071	46.22
	46.391	26.522		75.574		38.795	14.42
	58.15	38.581		30.599		16.437
	59.137	50.254		41.928		27.165
	25.02	63.901		10.085		44.332
	58.494	49.396		53.601		41.285
	32.315	28.195		55.404		18.024
	33.216	31.328		57.507		45.791
	75.145	66.004		38.795
	59.309	60.339		70.724
	47.035	35.362		50.082
	43.645	54.803		37.551
	12.445	24.719		68.15
	59.781	36.521		85.917
	50.125	56.992		51.541
	47.121	46.821		64.931
	36.907	39.654		53.515
	37.98	54.975		55.017
	49.996	56.691		65.446
	55.103	37.422		46.821
	38.581	63.472		46.048
	51.67	41.413		118.747
	45.061	57.163		53.601
	70.639	44.031		70.252
	57.12	62.571		27.423
	24.934	56.863		60.639
	37.079	48.58		48.881
	46.263	44.632		51.97
	55.361	47.55		43.645
	48.323	53.43		13.132
	41.757	39.997		51.241
	36.864	63.601		43.001
	45.104	53.945		75.231
	58.279	51.627		58.837
	40.426	69.566		43.902
	68.107	22.273		46.692
	23.088	46.649		61.154
	54.03	16.522		82.483
	20.428	29.74		48.881
	60.339	54.717		55.232
	38.152	49.953		34.761
	35.105	10.085		38.838
	30.041	43.602		48.065
	37.379	49.996		70.724
	45.877	50.511		73.857
	24.848	42.272		54.116
	38.881	50.769		62.099
	63.643	53.129		48.709
	53.773	55.146		52.485
	10.257	53.73		58.837
	70.467	48.409		49.267
	14.591	28.367		35.362
	14.377	48.409		49.009
	36.521	46.349		75.96
	42.615	51.713		48.966
	55.146	45.276		19.612
	59.609	63.729		10.171
	64.244	62.613		32.487
	18.754	20.857		13.776
	54.545	46.821		63.815
	43.945	24.118		14.291
	11.673	46.992		53.902
	42.872	41.8		12.96
	32.83	64.502		81.968
	53.473	41.027		39.482
	41.757	58.022		19.183
	53.601	50.168		55.017
	22.316	27.981		63.086
	31.157	25.406		66.261
	26.736	10.643		56.906
	17.767	40.941		13.304
	45.104	28.11		32.787
	36.263	11.759		37.766
	12.875	26.221		12.918
	58.622	44.675		56.133
	16.651	22.445		51.584
	39.654	29.097		59.18
	29.655	64.416		55.318
	42.4	49.868		53.902
	45.619	33.388		58.15
	27.552	27.595		19.011
	30.084	36.392		31.371
	29.011	32.659		31.586
	59.266	38.967		41.585
	29.483	37.251		50.983
	45.018	65.532		67.806
	51.413	35.534		51.498
	23.99	45.276		49.181
	44.203	43.173		56.648
	74.244	36.221		49.825
	60.425	74.801		48.194
	32.229	44.761		35.791
	46.864	18.754		22.273
	31.114	36.221		40.255
	12.274	47.894		67.978
	21.973	32.487		61.884
	37.465	43.859		32.916
		53.258		47.164
		42.143		30.212
		47.55		34.461
		53.129		41.8
		41.199		66.776
		55.318		30.942
		59.266		21.329
		40.984		50.812
		37.465		24.934
		70.553		34.804
		61.498		29.912
		49.868		54.202
		49.911		67.677
		57.592		44.289
		40.212		38.323
		50.769		59.223
		45.791		47.894
		32.229		54.46
		65.017		35.748
		46.005		20.943
		41.714		13.604
		66.733		26.608
		53.945		53.902
		49.782		41.714
		26.393		60.811
		41.242		32.229
		44.374		48.795
		38.71		42.83
		28.238		30.212
		38.452		19.655
		30.556		36.006
		43.087		44.975
		64.673		60.167
		37.465		25.921
		44.718		14.42
		41.242		61.498
		55.06		36.821
		12.317		21.372
		33.345		38.28
		45.834		13.819
		20.771		57.335
		40.34		25.148
		34.633		67.849
		36.821		55.79
		45.705		26.565
		14.892		35.191
		55.017		22.659
		70.639		51.284
		49.009		37.251
		44.289		65.017
		55.575		35.706
		30.255		51.37
		41.8		16.737
		51.541		14.892
		14.377		37.293
		41.199		128.875
		29.612		62.914
		30.255		24.676
		51.37		55.747
		37.336		54.288
		57.421		34.89
		27.552		24.59
		23.904		61.326
		30.127		48.623
		20.17		54.374
		50.683		25.535
		58.15		63.086
		51.842		63.729
		36.306		45.748
		49.481		50.082
		37.422		30.169
		22.359		14.119
		54.073		43.087
		39.825		91.453
		43.087		86.517
		62.828		39.611
		50.125		14.548
		62.699		100.508
		52.013		76.647
		43.43		44.289
		21.973		82.44
		54.932		54.288
		56.691		35.748
		73.214		66.175
		43.731		74.458
		53.816		61.841
		66.133		113.683
		55.618		54.288
		65.145		55.189
		23.947		72.999
		51.026		66.261
		74.158		58.622
		20.342		76.132
		35.448		86.732
		62.699		74.501
		32.015		102.181
		41.413		64.459
		35.362		49.524
		36.607		90.294
		64.888		67.248
		64.373		82.14
		53.43		86.002
		13.046		94.5
		53.129		72.87
		42.915		82.998
		52.571		89.092
		59.137		83.728
		43.688		61.584
		54.545		93.298
		10.343		40.641
		34.89		85.874
		60.167		69.737
		36.821		74.158
		11.716		69.051
		53.129		68.364
		49.267		77.333
		51.627		86.217
		55.704		62.013
		32.187		36.607
		58.537		70.553
		62.313		18.754
		42.915		92.611
		53.687		46.477
		48.923		69.737
		54.502		104.585
		61.412		29.182
		59.566		68.793
		52.4		54.288
		49.782		75.617
		61.069		63.815
		62.613		89.35
		55.447		38.152
		62.957		44.074
		67.892		104.713
		67.034		94.543
		46.091		10.386
		56.777		76.861
		50.211		73.128
		83.17		76.561
		13.175		86.26
		15.75		80.123
				85.616
				93.212
				52.786
				119.176
				50.297
				89.221
				87.461
				34.246
				122.523
				18.883
				31.929
				69.78
				84.801
				48.623
				56.477

## Sheet: Fig 1i
Parasite line	Pb473				Pb473ARPC1(-) cl1		Pb473ARPC1(-) cl2
Replicate #	1	2	3	4	1	2	1	2
Total DNA signal/oocyst	1.07	0.44	0.11	0.65	0.03	0.62	0.0013	0.01
(normalised to WT)	2.95	0.14	0.77	0.55	0.03	0.09	0.0182	0.02
	0.26	0.26	1.23	0.68	0.35	0.1	0.0099	0.03
	0.06	0.2	1.3	0.21	0.12	0.02	0.0334	0
	0.65	1.11	1.03	0.45	0.03	0.03	0.0406	0.32
	1.18	0.75	0.92	0.11	0.25	0.17	0.0234	0.12
	1.85	2.72	0.98	1.51	0.07	0.24	0.0114	0.36
	1.27	2.37	0.53	0.32	0.06	0.14	0.0199	0.02
	0.45		2.29	0.86	0.02	0.23	0.0331	0.11
	0.26		0.94	1.25	0.06	0.33	0.0153	0.08
			0.29	0.4	0.27	0.07	0.0395	0.24
			0.95	0.43	0.06	0.05	0.0132	0.01
			1.86	0.67			0.025	0.07
			1.4	1.4			0.0184	0.08
			0.09	1.21			0.3121	0.02
			0.12	0.89			0.0457	0.02
			1.22	2.81			0.0094	0.08
			1.81	3.38			0.0957	0
			0.74	0.34			0	0.02
			1.32	1.3			0.0651	0.06
			1.1	0.72			0.0054	0.13
				2.77				0.08
				0.11				0.1
								0
								0.04

## Sheet: Fig 1j
Cross	Pb473ARPC1(-) x Pb473ARPC1(-)		Pb473ARPC1(-) x Pb47(-)		Pb473ARPC1(-) x Pb48/45(-)
Replicate #	1	2	1	2	1	2
Oocyst area (µm²)	53.096	53.796	44.834	112.751	34.321	78.473
	21.804	38.877	96.511	26.276	44.098	44.188
	40.555	46.554	100.398	68.014	46.578	34.001
	37.296	34.611	90.844	109.903	35.842	59.022
	37.507	41.527	72.993	134.634	45.268	32.589
	61.128	71.738	57.64	114.218	51.213	47.085
	55.268	40.748	56.349	71.478	51.412	50.621
	59.294	44.948	109.704	100.518	26.234	51.665
	21.267	56.741	92.595	24.454	43.591	46.626
	38.865	33.675	111.291	29.674	32.106	61.454
	40.211	61.152	142.504	54.279	35.618	38.811
	60.778	28.346	37.628	97.175	29.861	79.704
	51.665	46.059	36.578	44.303	45.908	36.011
	56.21	37.477		111.007	37.423	60.422
	61.05	69.336		104.435	60.229	48.153
	43.295	48.075		132.238	23.79	59.722
	44.104	45.986		55.105	42.848	39.565
	31.364	31.454		137.386	57.332	40.332
	60.688	46.777		126.034	50.301	29.909
	27.936	73.216		117.459	38.431	34.248
	51.261	34.804		39.952	29.258	61.243
	38.02	43.536		42.619	50.356	56.186
	34.261	63.114		91.544	33.277	55.317
	45.817	42.426		90.428	39.68	33.307
	26.934	56.94		44.9		42.619
	64.502	62.595		56.107		34.689
	52.353	35.546		52.703		46.343
	32.372	51.581		54.025		70.712
	61.4	52.878		76.379		49.692
	52.414	54.997		133.554		67.905
	48.799	48.014		120.826		39.402
	54.091	39.173		85.371		37.948
	25.419	38.612		61.472		31.49
	36.119	68.521		51.008		50.537
	26.916	67.139		124.326		59.167
	63.772	56.234		62.094		42.19
	37.459	54.526		87.048		40.308
	37.55	74.182		50.199		33.989
	25.649	37.187		32.299
	46.524	45.377		143.234
	33.054	55.654		103.313
	50.374	87.133		24.689
	22.728	41.158		46.795
	23.995	48.081		43.066
	46.083	60.205		42.504
	34.985	44.116		105.34
	28.594	43.247		86.988
	33.06	49.137		22.01
	22.046	39.728		122.293
	23.15	46.898		49.3
	30.603	70.591		102.957
	37.791	69.831		43.784
	57	55.473		59.396
	68.817	59.034		76.632
	38.328	51.871		56.023
	37.598	37.694		69.01
	44.363	60.796		34.17
	65.148	51.388		53.494
	31.273	50.784		106.348
	41.84	57.32		45.389
	25.492	35.22		116.686
	50.531	78.479		123.168
	60.591	43.397		31.237
	44.013	91.122		118.382
	47.308	38.195		33.343
	66.3	37.525		136.058
	25.287	32.625		37.405
	44.007	37.019		98.237
	34.466	40.211		116.01
	47.127	49.903		128.678
	42.951	46.397		84.954
	47.568	52.13		49.082
	59.179	44.496		49.613
	28.805	70.615		68.376
	37.743	55.902		42.396
	44.14	48.913		93.892
	36.089	29.445		21.038
		24.635		59.106
		20.537		79.806
		44.894		158.321
		61.068
		29.215
		36.065
		53.379
		45.347
		47.411
		34.049
		50.772
		32.251
		42.052
		43.536
		47.018
		21.261
		43.844
		26.958
		28.213
		45.377
		58.877
		22.71
		40.181
