# Supplementary material for: An atypical Arp2/3 complex is required for Plasmodium DNA segregation and malaria transmission
Source: Nat Microbiol. 2025 Jun 13;10(7):1775–90. doi: 10.1038/s41564-025-02023-6 (PMC12222016; doi:10.1038/s41564-025-02023-6)
Supplement: Supplementary file 7 — Statistical source data. [file 41564_2025_2023_MOESM7_ESM.xlsx]

## Sheet: Fig 2e
Absolute counts
Parasite line	Pb473			Pb473ARPC1(-)
Replicate #	1	2	3	1	2	3
Homogeneous	22	28	25	21	25	28
Irregular	6	5	4	17	10	10
Condensed	11	12	6	1	1	0
Residual body	0	2	0	7	11	12
Flagellae	7	4	15	0	1	0
% of Total
Parasite line	Pb473			Pb473ARPC1(-)
Replicate #	1	2	3	1	2	3
Homogeneous	47.8261	54.902	50	45.6522	52.0833	56
Irregular	13.0435	9.80392	8	36.9565	20.8333	20
Condensed	23.913	23.5294	12	2.17391	2.08333	0
Residual body	0	3.92157	0	15.2174	22.9167	24
Flagellae	15.2174	7.84314	30	0	2.08333	0

## Sheet: Fig 2g
Absolute counts
Parasite line	Pb820			Pb820ARPC1(-)
Replicate #	1	2	3	1	2	3
DNA+	32	57	30	49	35	129
DNA-	42	51	61	28	54	168
% of Total
Parasite line	Pb820			Pb820ARPC1(-)
Replicate #	1	2	3	1	2	3
DNA+ Microgametes (%)	43.2432	52.7778	32.967	63.6364	39.3258	43.4343

## Sheet: Fig 2h
Cell type	Females						Activated males						Microgametes
Parasite line	Pb820			Pb820ARPC1(-)			Pb820			Pb820ARPC1(-)			Pb820			Pb820ARPC1(-)
Replicate #	1	2	3	1	2	3	1	2	3	1	2	3	1	2	3	1	2	3
Normalised DNA content	1.04895	1.58819	0.860381	1.16205	1.36853	1.54994	7.88007	7.45838	7.32657	11.0776	8.04959	11.6144	1.06382	0.726964	1.15705	0.35617	0.182591	0.440827
	0.911023	1.05702	0.858022	1.25089	0.894074	1.25244	9.45737	7.72099	8.83991	11.0693	5.18147	11.491	1.08672	0.895021	0.289093	0.123781	0.0971773	0.229416
	1.06683	0.825749	0.841641	1.27341	0.834522	1.03638	5.42058	7.65802	9.32294	9.83232	6.39332	15.4078	1.08217	0.741512	0.0890172	0.287509	0.135417	0.171
	1.01991	1.55964	0.806538	0.971111	1.1832	1.00038	8.37396	7.2443	10.6537	7.44804	11.6324	12.036	0.850492	1.0797	0.368182	0.721356	0.236085	0.165921
	0.984608	0.805542	1.01673	1.01312	2.42882	1.04277	9.12488	4.44509	2.46574	6.55215	5.47163	10.7999	0.84885	1.23722	0.119753	0.396891	0.644668	0.591924
	0.970971	1.58123	1.08764	1.24518	0.743581	1.0159	9.40285	4.67552	11.728	4.87766	7.87314	8.54952	1.14479	0.913183	1.10216	1.16038	0.617678	0.193265
	0.923857	1.55579	1.14761	1.19854	0.933069	1.41342	8.98952	5.42124	9.01812		7.9601	11.3701	0.993496	0.967775	0.819698	0.440236	0.101199	0.233529
	1.17517	0.774191	0.650262	1.25199	0.96607	0.993143	8.68416	6.19591	8.27797		7.47903	6.76614	1.08698	0.526751	0.938969	0.770012	0.228438	0.0793216
	0.927893	0.97477	0.688188	1.38922	1.00126	1.04998	11.5443	9.15953	10.7797		7.37025	6.96235	0.786508	0.557766	0.72355	0.494787	0.186321	0.67161
	0.744207	0.846438	0.710774	0.766723	0.949173	0.678513	8.26202	8.53722	10.9041		6.92177	5.11806	1.06423	1.01693	0.629464	0.703526	1.08536	0.550847
	0.799734	0.802324	1.12886	0.680276	1.04943	0.678513	4.39578	6.86453	11.2392		6.57064	5.71828	0.841701	0.885502	0.641445	0.613543	1.03629	0.269479
	0.985477	0.683765	1.09245	0.74394	0.983882	1.37275	9.31708	4.60674	6.01959		8.46636	7.18328	1.38638	1.12497	0.580365	1.52911	0.936223	0.221027
	0.970734	0.898341	0.931709	0.952207	1.06851	1.17229	8.69564	6.47868	11.0582		7.25883	7.64956	1.19445	0.675975	0.763556	0.249772	0.214957	0.154583
	0.917337	0.885662	1.34998	0.825144	0.750633	0.78726	7.80687	7.87819	8.63498		6.36711	10.2257	1.07041	0.54221	1.31717	0.123594	0.645255	0.0870923
	1.00434	0.813069	1.3872	0.729077	1.02471	0.842069	8.50303	8.53921	9.95602		7.97387	8.09306	1.07163	0.323853	0.732521	0.136443		0.30293
	0.914047	0.740799	1.35165	0.930402	0.910232	1.05613	8.79147	8.03182	9.49593		9.08426	15.3163		0.726126	0.794844	0.196714		0.331369
	1.00511	0.756467	1.12694	1.20998	0.985817	0.705105	9.11347	6.17309	8.07645		9.40941	6.16681		0.588758	0.865571	0.398601		0.348523
	0.948084	0.755296	1.40227	0.914634	1.02301	1.43294	9.69586	8.53408	5.28917		6.28892	16.8213		0.815361	0.432559	0.370697		0.182103
	1.26035	0.681005	0.776306	0.952251	0.689485	0.699768	9.8182	6.63808	4.13974		7.35946	10.6982		0.898845	1.17766	0.133489		0.457784
	0.942783	0.992129	0.833132	0.967927	0.909976	0.717928	9.67438	6.41711	7.15912		7.59086	11.5512		0.776959	0.655553	0.236816		0.444314
	0.960685	0.700375	0.988426	0.955797	1.03627	0.617156	10.0973	5.31539	6.52316		8.30317	10.4046		0.410836				0.221306
	1.04651	0.898491	1.28984	0.858869	0.958126	0.987501	7.56351	4.02549	5.37361		8.26115	11.2174		1.23703				0.717562
	1.00499	0.781845	0.943465	1.07058	1.08111	1.11082	5.18359	4.90239	3.47291		6.82933	9.43583		0.694546				0.173886
	1.10412	1.84128	1.33709	1.18302	0.646982	0.964426	7.32474	4.38542	4.85309		6.36442	15.8773		1.79359				0.110658
	1.4076	0.887326	1.47546	0.931227	0.784302	0.99556	11.4607	7.83475			6.66705	9.65468		0.769395				1.29614
	0.939376	0.912904	1.14776	0.86259	1.01715	0.89905	6.39436	7.41045			5.82701	9.77592		0.86643				0.289045
	1.1623	1.08907	1.00321	0.709846	0.954979	1.3233	6.90264	5.84842			7.40804	6.69014		0.321347				0.544535
	0.977477	0.837629	0.756523		0.823105	1.19791	10.6354	5.85438			5.65023	10.3187		0.706774				0.549654
	0.875511	0.840806	0.980332			0.632791	9.2276	7.42956			7.30118	9.03444		0.519368				0.373781
		1.05091	0.579049			0.690771	6.77452	6.58493			4.48158	13.5764		1.18514				0.252376
		0.895796	0.829774			1.08311	6.92398	7.34219			7.20805	9.16155		0.966232				1.14125
		0.781041	0.620795					3.11317			3.89306	11.0052		1.06067				0.679102
		1.0597						6.95183			4.60258	14.105		1.20699				0.166491
		0.948298						6.24079			6.18768	12.8878		0.986927				0.216995
		0.872384						3.47684			7.68727	13.683		0.947204				0.606182
		0.784561						8.54213			8.91226	7.36674		0.961883				0.106572
		0.878304						6.19292			5.01562	8.24518		0.991251				0.27065
		1.51799						8.45432			4.91516							0.618442
		0.801508						6.82683			6.43443							0.355299
		1.31908						9.26854			8.60603							0.405567
		1.72329						12.0487										0.490626
								5.75576										0.468684
								4.33251										0.111595
								4.00921										0.767886
								7.18138										0.209784
								8.08037										0.270692
								7.02701										0.10688
