# Supplementary material for: An atypical Arp2/3 complex is required for Plasmodium DNA segregation and malaria transmission
Source: Nat Microbiol. 2025 Jun 13;10(7):1775–90. doi: 10.1038/s41564-025-02023-6 (PMC12222016; doi:10.1038/s41564-025-02023-6)
Supplement: Supplementary file 8 — Statistical source data. [file 41564_2025_2023_MOESM8_ESM.xlsx]

## Sheet: Fig 3b
Normalised Z Scores
	PbAKiT7	PbARPC1	PbARPC2	PbARPC4	hARPC1a	hARPC2	hARPC3	hARPC4	hARPC5
PbAKiT7	1	0.038961	0.0650558	0.0479452	0.0015083	0.00233645	0.00271739	0.0033557	0.00384615
PbARPC1	0.102662	1	0.00185874	0.0616438	0.500754	0.00233645	0.00271739	0.0033557	0.00384615
PbARPC2	0.13308	0.001443	1	0.178082	0.0015083	0.46028	0.00271739	0.275168	0.00384615
PbARPC4	0.0798479	0.038961	0.144981	1	0.0015083	0.170561	0.00271739	0.419463	0.00384615

## Sheet: Fig 3e
Cell type	Females								Activated males								Microgametes
Parasite line	Pb473		Pb473Alp5b(-)			Pb473ARPC2(-)			Pb473		Pb473Alp5b(-)			Pb473ARPC2(-)			Pb473		Pb473Alp5b(-)			Pb473ARPC2(-)
Replicate #	1	2	1	2	3	1	2	3	1	2	1	2	3	1	2	3	1	2	1	2	3	1	2	3
Normalised DNA content	0.891	1.06576	0.940172	0.60722	1.66441	1.09915	0.881224	0.813152	8.14777	13.9874	9.54503	13.9835	11.325	10.0436	12.9959	8.43371	1.111	0.922319	0.897915	0.206062	0.0831559	0.146641	0.945772	0.206934
	0.769	0.975713	0.895369	0.374477	0.706948	0.909481	0.84522	0.921796	6.53483		5.92502	11.5401	17.5307	9.15647	2.78125	13.533	1.317	1.13134	0.25811	0.315976	0.77805	0.115762	0.145275	0.142561
	0.969	1.30933	0.847544	1.00787	0.340915	0.843781	1.00574	0.887312	9.12332		8.19006	5.15399	8.91865	17.0704		6.02274	1.176	1.21293	0.290565	0.103043	0.844165	0.171155	0.0515048	0.0543774
	1.089	0.690839	1.2527	1.25901	0.558669	0.816394	0.891747	0.75014	3.67362		11.2929	7.93281	8.08669	16.7899		13.0506	0.991	0.605756	0.153143	0.558061	0.0388775	0.235972	0.116981	0.0670283
	0.948	0.837642	0.903466	1.41015	0.458228	0.762664	0.758985	1.77782	4.15756		8.88263	11.6048	5.60324	6.10621		13.8612	1.238	1.25924	0.196249	0.169498	0.0739679	0.0743534	0.135937	0.0810476
	0.985	0.815047	0.670707	1.37094	1.23393	0.987195	1.12644	0.934428	10.1384		7.97378	14.4968	11.8454	6.58599		15.4299	1.327	0.208658	0.249116	0.596426	0.186008	0.101503	0.0979311	0.555778
	0.92	0.852983	0.792305	1.65411	0.824694	0.900312	1.82922	0.876103	12.3416		7.73117	12.9923	12.2299	6.6392		14.7072	1.333	1.09305	0.666955	0.183583	0.447278	0.214076	0.380999	0.0686493
	1.183	0.757693	0.633652	0.886916	1.09042	1.80718	1.39916	0.637792	10.7257		15.5277	10.1316	11.8916	8.36401		8.51678	1.474	1.08669	0.152091	1.0035	0.0378099	0.170993	0.102578	0.221037
	1.283	1.05396	0.848543	0.894505	0.912251	0.873838	0.860831	0.630689					21.1579			7.51383	1.171	1.01297	0.46233	1.70322	0.295564	0.164657	0.211404	0.277858
	1.244	1.20606	0.911645	1.25002	1.12469		0.734363	0.74381					17.2489			7.66003	1.317	0.844033	0.457089	0.91533	0.492185	0.172773	0.171953	0.536771
	1.142	0.983389	1.1539	1.06159	1.81621		0.895285	1.45595					8.24945			6.79989	1.291	1.21819	1.10632	0.240385	0.456698	0.212529	0.560885	0.56981
	0.799	0.8806	1.21538	1.0083	0.956133		0.771793	1.571					10.8752			6.75017	1.253	1.11873	0.358416	0.179973	0.241448	0.0398668	0.0497856	0.409214
	1.028	0.860462	0.895812	0.989442	1.00695								21.0765			9.59604	1.153	1.27927	0.175308	0.943642	1.47829	0.0809739	0.157555	0.476124
	1.309	0.994649	0.977911	0.99779	1.03729								6.95214				1.136	1.23513	0.847174	0.4754	0.0259154	0.191615	0.140986	0.283567
	0.791	1.09561	1.37753	0.972712	1.15522								9.65182				1.277	1.06712	0.913385	0.111465	0.129074	0.285692	0.0691783	0.039146
	1.013	1.12572	1.07986	1.22616	1.03047												1.241	2.22739	0.208496	0.210306	0.223252	0.237818	0.35488	0.0685347
	0.893	1.05525	1.30084	0.913311	0.656428												1.229	1.01096	0.35611	0.159907	0.415674	0.0218853	0.0498777	0.10357
	0.551	1.05698	1.00249	0.928171	0.671936												1.176	1.99054	0.21751	0.0918741	0.238646	0.0431532	0.119094	0.313691
	1.12	1.05082	0.926822	0.202074	0.527415												1.219	1.27568	0.149253	1.37829	0.147444	0.311051	0.103237	0.318715
	0.875	1.214	0.922425	1.09197	0.423506												1.133	0.841269	0.573889	0.764101	0.398759	0.278831	0.484395	0.127507
	0.946	0.655503	1.07076	0.893273	0.93499												1.103	0.920495	0.332271	0.145461	0.488144	0.114003	0.431427	0.1388
	1.253	0.786028	1.38017		1.02344												1.493	1.10038	0.099868	0.347082		0.142656	0.142043	0.0227863
		1.09337			1.18517												1.069	1.26511	0.314858	0.0600905		0.0491352	0.624153	0.178507
		1.44342			1.47712												1.375	0.513159	0.161995	0.0414554		0.0953663	0.259158	0.475746
		0.918615			1.36364												1.353	1.04752	0.386076	0.455667		0.0444001	0.75942	0.417755
		0.90005			1.319												1.038	1.11861	0.50423	0.505159		0.621436	0.102014	0.165168
		0.776015			1.06689												1.212	1.33727	0.384823	0.787802		0.05666	0.12057	0.365382
		0.927113			0.674949												1.136	0.797241	0.184864	0.530016		0.125346	0.174288	0.232802
		1.07097			0.60143												1.012		0.186196	0.0885205		0.0444741	0.127501	0.837577
		1.0658			1.40138												0.923		1.25382	0.38591		0.156058	0.112032	0.0486433
		0.813912			1.29836												1.15		0.219813	0.775938		0.0451912	0.884391	0.064424
		0.99664			1.00167												1.206		0.40291	0.890368		0.695905	0.118576	0.139481
		1.09527			1.09814												1.188		0.615626	1.2047		1.56781	0.0762912	0.0674948
		1.20253			1.36537												1.119		0.239041	0.163936		0.479798	0.0464774
		1.0721			0.991726												1.263		0.844101	0.414732		0.428631	0.320346
		1.12326															1.258		0.101754	0.158813		0.392834	0.0717725
		1.1769															1.216		0.306776	0.217969		0.110912	0.0352966
																	0.908		0.862898	0.441186		0.128026
																	1.282		0.208105	0.109122		0.311903
																	0.822		1.97639	0.0947475		0.167364
																	1.28		0.407178	0.306485		1.00191
																	0.905		0.795531	0.238053		0.338143
																	0.976		0.248315	0.637009		0.645876
																	1.126		0.198472	0.080859		0.366677
																	0.794		0.346207	0.218587		0.122489
																	1.099		0.729442	0.354176		0.111781
																	1.039		0.192412	0		0.199134
																	1.48		0.387598	0.831602		0.120867
																	0.837		0.602754	0.216966		0.0507907
																	1.06		0.898148	0.0991412		0.272789
																	1.155		0.707567	1.34684		0.562861
																	0.979		0.821418	0.433697		0.0790373
																	0.966		1.25331			0.318394
																	1.043		0.277613			0.351065
																	1.005		0.491643			0.227141
																	1.034		1.32414			0.0644036
																	0.998		0.377652			0.0424783
																	0.752		0.265188			0.106977
																	0.056		0.636514			0.393649
																	0.599		0.830717			0.274314
																	0.847		0.479186			0.207954
																	1.28		0.662966			0.182887
																	1.312		0.353404			0.541764
																	1.172		0.359416			0.458531
																	1.187		0.532931			0.378898
																	0.995		0.923763			0.0901136
																	1.267		0.109826			0.0523765
																	0.04		0.147023			0.127209
																	1.227		0.284403			0.0598125
																	0.971		0.32902			0.135335
																	1.225		0.282652			0.534972
																	0.953		0.321367			0.170687
																	0.81		0.679218			0.169609
																	1.152		0.0297576			0.126376
																	1.362		0.28393
																	1.228		0.28401
																	1.277		0.491607
																	1.249		0.305572
																	1.146		0.0253836
																	1.667		0.189449
																	1.304		0.699532
																	1.282		0.323714
																	0.746		0.180231
																	1.312		0.398548
																	1.181		0.092296
																	1.465		0.590338
																	1.065		0.543363
																			0.920842
																			0.243776
																			0.499391
																			0.245611
																			1.13786
																			0.068219
																			0.0741387
																			0.653238
																			0.0743825
																			0.516762
																			0.204794
																			0.0823321
																			0.163813
																			0.258632
																			0.767522
																			0.177944
																			0.26024
																			0.0988116
																			0.0873949
																			0.0784135
																			0.526256
																			0.50205
																			0.159668
																			0.177541
																			0.0624214
																			0.109641
																			0.440963
																			0.225263
																			0.0552107
																			0.0357656
																			0.0954875
																			0.155142
																			0.120248
																			0.153972
																			0.243205
																			0.445509
																			0.150891
																			0.07591
																			0.214029
																			0.124068
																			0.057801
																			0.259176
																			0.067293
																			0.101957
																			0.145346
																			0.0621836
																			1.37696
																			0.28339
																			0.218691
																			0.0382344
																			0.0871821
																			0.167638
																			0.0499663
																			0.216778
																			0.113685
																			0.162138
																			0.118906
																			0.236825
																			0.159879
																			0.16108
																			0.501296
																			0.502295
																			0.649382
																			0.462578
																			0.269812
																			0.0836081
																			0.0849476
																			0.39511
																			0.986692
																			0.448928
																			0.39857
																			0.17092

## Sheet: Fig 3f
Day post infection	Day 6						Day 12
Parasite line	Pb473		Pb473Alp5b(-)		Pb473ARPC2(-)		Pb473		Pb473Alp5b(-)		Pb473ARPC2(-)
Replicate #	1	2	1	2	1	2	1	2	1	2	1	2
#Oocyst/midgut	419	270	1	261	5	492	597	405	36	66	67	153
	56	82	27	638	247	407	163	546	65	168	33	91
	544	59	154	247	172	1	325	35	68	230	53	10
	604	544	232	3	335	197	416	619	34	169	138	41
	517	58	145	351	26	312	495	421	64	95	54	12
	273	260	8	338	270	404	148	55	13	212	24	51
	428	362	68	411	289	596	388	643	3	127	112	160
	120		210	458	333		494	265	35	105	23	43
	8		67	349	355		330	544	29		49
	615		184	18	248		117		37		108
	16		2		203		213		50		1
					57		145		15		41
					163		427		103		74
					292		159		14		54
					217				45		1
					227				59		104
					270				79		86
					144
					76

## Sheet: Fig 3g
Day post infection	Day 6						Day 12
Parasite line	Pb473		Pb473Alp5b(-)		Pb473ARPC2(-)		Pb473		Pb473Alp5b(-)		Pb473ARPC2(-)
Replicate #	1	2	1	2	1	2	1	2	1	2	1	2
Oocyst area (µm²)	34.751	70.98	21.97	20.483	26.972	24.201	162.984	550.264	265.06	114.312	91.868	42.994
	55.77	51.376	39.952	29	29.947	42.52	669.51	240.791	693.238	47.658	58.271	122.153
	48.64	71.386	36.842	22.984	48.74	75.239	778.549	187.117	249.174	60.502	222.81	34.206
	91.947	97.682	25.418	25.485	44.886	41.439	399.313	288.584	77.199	62.124	28.73	108.971
	38.553	41.304	68.749	41.304	31.637	73.616	478.878	594.88	66.248	159.536	29.338	22.984
	48.271	96.06	56.581	26.296	31.569	32.989	43.264	535.798	63.138	119.652	98.966	47.793
	55.77	62.057	80.917	33.462	24.742	29.271	484.557	350.776	22.984	45.63	355.373	82.81
	34.751	96.465	52.998	33.935	237.208	39.343	798.964	178.126	97.614	72.67	32.786	78.551
	50.383	62.936	36.707	26.567	26.094	31.84	678.839	846.014	36.91	67.668	81.796	62.327
	46.898	53.201	25.553	22.038	65.775	25.147	114.785	80.376	310.757	46.036	106.943	205.572
	58.675	31.366	62.395	29.271	38.329	41.844	482.461	84.365	102.279	59.691	138.512	182.452
	68.551	30.014	30.488	36.707	44.075	27.851	495.711	228.488	260.801	32.854	132.226	207.397
	74.967	81.188	31.704	28.46	29.947	20.55	284.799	311.501	428.111	61.313	240.521	21.362
	34.935	89.57	45.968	35.355	22.443	23.322	533.77	84.5	25.012	48.402	47.523	22.173
	44.891	65.978	53.472	45.224	28.054	71.656	458.598	74.766	34.814	64.017	67.735	29.609
	97.703	58.271	22.173	22.443	25.282	27.04	322.79	359.091	82.878	43.67	148.652	59.826
	97.703	41.912	23.187	28.662	41.033	30.082	118.773	430.747	241.67	59.961	38.667	49.821
	127.569	54.824	46.982	21.362	30.352	28.73	599.274	529.105	34.611	37.383	123.167	65.504
	80.354	55.635	27.986	31.772	21.632	32.516	243.698	484.422	143.65	351.52	24.606	36.098
	24.69	30.623	21.159	27.108	41.506	38.059	87.001	44.21	491.114	162.172	47.996	116.204
	105.44	66.924	29.406	20.212	28.662	26.499	281.824	57.798	44.684	29.879	111.202	56.649
	156.563	88.015	24.268	38.329	24.674	36.572	349.424	610.158	81.39	29.068	230.448	85.041
	121.231	74.022	20.145	37.518	39.208	24.133	274.726	483.137	23.998	41.709	314.34	84.635
	49.353	80.647	24.133	21.429	20.145	25.215	284.866	284.934	47.793	87.001	311.298	42.926
	44.6	77.132	31.502	64.626	24.336	54.959	490.776	380.723	47.185	40.425	172.515	200.164
	108.899	34.341	24.539	20.686	23.525	38.464	813.904	325.088	26.364	61.381	148.652	66.451
	153.737	48.402	23.187	25.35	24.539	27.581	542.084	829.317	51.646	37.248	149.666	22.578
	117.64	39.952	26.364	21.362	29.676	20.956	462.587	479.419	29.812	95.992	64.896	25.891
	81.569	76.794	122.694	23.457	32.651	27.581	158.319	65.504	30.555	53.134	47.252	122.356
	26.855	57.054	35.963	23.525	21.429	31.231	349.019	200.366	37.586	36.707	83.621	258.638
	44.759	43.129	21.497	22.443	32.11	44.413	195.905	1127.64	53.134	24.268	73.414	89.773
	52.548	48.875	41.642	20.55	100.386	57.73	338.744	146.895	44.886	54.283	85.784	27.716
	45.498	102.549	57.325	36.707	63.138	32.583	286.962	409.453	24.066	64.288	36.91	29.136
	49.459	47.388	20.686	42.723	34.679	26.702	334.417	808.766	46.374	24.066	84.094	284.055
	24.188	26.161	38.667	37.383	33.665	28.46	296.696	483.678	46.576	46.914	29	29.676
	41.986	22.781	38.262	29.203	35.017	62.462	120.396	337.189	28.054	47.388	87.339	42.791
	83.919	34.003	41.506	69.493	25.688	39.208	71.048	199.623	37.653	44.886	30.758	348.546
	48.429	58.88	41.101	21.429	25.35	23.525	547.695	281.081	68.546	35.287	47.455	33.259
	61.368	64.693	47.726	42.182	32.921	20.753	530.728	424.258	36.774	72.264	32.313	110.661
	56.008	38.194	56.446	25.012	28.189	43.805	651.934	168.054	201.651	55.5	121.95	52.728
	41.405	51.444	80.241	37.045	20.753	63.612	893.064	179.275	47.658	41.439	27.108	149.531
	58.12	48.469	38.059	45.292	26.229	43.805	823.841	498.415	36.504	21.294	79.836	144.394
	94.772	87.474	31.096	44.008	23.728	21.835	658.221	279.729	23.728	23.254	161.091	26.905
	25.139	22.984	71.994	38.329	25.62	21.497	231.124	81.526	37.18	177.72	31.975	50.835
	52.469	61.043	35.963	20.821	32.11	29.474	291.288	264.789	41.912	128.034	35.693	62.124
	64.616	128.71	32.854	24.539	30.826	43.805	716.222	259.381	41.844	41.033	84.432	142.974
	77.397	84.838	124.316	26.026	26.702	20.01	530.728	110.053	285.948	91.53	80.647	42.25
	27.7	56.581	32.921	25.215	192.525	31.907	344.287	405.87	28.933	89.029	234.234	31.975
	69.765	64.964	43.94	26.296	48.537	21.767	692.9	187.252	33.327	54.215	21.226	41.033
	49.987	115.123	112.216	26.094	23.254	46.036	773.479	150.41	112.757	23.66	246.875	20.821
	61.447	90.111	38.667	70.642	30.69	45.968	181.506	451.365	113.027	257.488	36.098	41.709
	104.569	28.527	34.07	26.094	74.36	44.008	345.774	544.788	28.798	31.434	42.318	25.215
	102.007	50.903	53.742	34.746	35.084	46.441	718.25	359.226	104.848	39.816	26.161	34.003
	56.773	46.509	29.136	43.467	21.497	26.161	370.718	781.794	38.938	22.038	238.493	34.679
	89.517	85.514	38.329	28.527	20.686	40.898	716.492	57.19	162.713	26.905	127.764	27.851
	71.27	64.017	23.254	26.634	92.139	39.208	786.256	1070.04	59.285	28.798	110.594	62.462
	93.188	46.171	24.336	68.749	71.183	22.916	332.254	84.162	114.92	44.548	62.395	138.039
	55.374	99.102	31.231	23.592	22.578	28.054	194.756	208.073	81.593	182.385	176.774	22.038
	24.083	83.486	20.145	32.516	28.865	25.62	836.82	391.201	37.788	109.512	49.483	65.572
	125.086	106.673	27.648	44.886	23.863	22.443	754.078	173.867	41.709	26.77	56.176	196.31
	41.194	45.157	22.578	37.315	29.947	47.252	322.655	1277.37	21.091	21.497	38.735	24.404
	76.05	83.756	28.392	25.215	31.975	32.786	386.266	270.4	69.02	22.173	36.639	122.897
	78.849	29.474	21.091	21.632	26.972	46.779	66.586	365.108	20.212	27.716	90.854	136.552
	66.913	79.836	43.129	27.716	25.08	29.068	763.407	701.012	59.218	68.208	37.991	720.008
	46.871	124.181	27.581	46.509	25.282	22.308	45.765	509.434	26.364	41.709	40.763	110.188
	38.58	143.042	40.56	22.443	21.7	38.262	280.472	453.934	40.83	52.458	161.226	135.606
	81.041	152.506	20.821	32.245	35.49	32.11	210.506	1259.39		26.499	169	111.54
	76.657	157.643	22.376	33.8	20.145	29.812	493.548	520.52		27.513	321.37	66.18
	74.677	166.499	25.485	31.366	21.091	29.406	559.66	799.505		161.158	21.497	208.073
	77.397	106.2	22.781	23.525	24.606	32.989	647.946	218.348		24.809	82.81	54.959
	48.825	130.536	41.98	59.488	31.907	36.977	418.579	749.346		56.716	30.623	45.224
	30.103	189.821	24.809	23.525	32.989	24.268	538.907	632.668		50.227	146.422	49.01
	48.508	79.227	35.76	32.245	33.665	25.012	515.856	229.367		100.589	34.341	76.861
	89.28	117.759	41.439	36.91	28.122	79.092	443.862	747.25		58.001	28.257	30.623
	28.149	170.825	32.651	48.064	52.187	20.888	578.994	613.876		76.118	145.678	322.655
	52.997	180.695	43.94	39.343	37.18	26.296	332.254	806.874		28.865	33.53	22.646
	38.58	187.252	68.749	37.924	52.12	27.513	300.685	239.304		46.509	157.102	20.28
	81.041	188.469	22.038	50.903	34.611	22.714	292.167	850.002		58.001	29.541	97.412
	79.351	37.315	68.208	62.327	37.924	23.119	307.107	517.816		36.369	20.753	24.944
	53.42	67.262	37.383	23.39	40.222	35.896	416.348	484.422		162.578	52.863	51.106
	29.126	74.968	24.674	24.809	25.958	21.564	359.429	153.249		151.221	46.441	142.636
	72.168	106.2	31.096	28.324	23.66	22.984	447.782	654.976		49.145	25.958	24.201
	92.105	116.745	23.39	22.916	23.052	22.781	88.962	124.519		37.788	112.351	94.437
	48.191	112.892	44.481	47.388	32.718	24.877	311.095	774.223		99.98	31.434	27.784
	31.318	98.02	39.005	47.523	42.994	25.756	290.545	530.525		52.255	31.028	84.23
	42.118	107.078	31.366	25.553	52.322	29.271	393.635	454.002		28.189	33.665	36.301
	84.051	68.546	21.835	48.942	22.984	30.893	557.159	664.44		60.975	41.033	42.656
	59.044	20.888	36.098	42.047	36.301	44.819	523.156	697.902		32.38	46.374	28.933
	80.698	94.37	27.243	29.541	46.982	23.119	426.421	296.764		83.418	31.704	35.896
	46.237	53.607	20.821	22.173	20.077	20.28	203.206	514.977		42.588	59.758	22.781
	48.244	64.761	33.124	29.879	35.693	33.192	242.076	1022.52		65.64	27.851	58.88
	41.22	106.876	69.898	34.611	45.833	58.744	453.731	345.368		186.306	137.904	37.721
	58.833	44.886	50.835	41.709	30.555	28.933	443.794	77.402		85.108	20.618	89.502
	88.012	111.067	31.164	32.516	26.499	23.66	377.952	379.777		44.143	35.355	100.656
	90.336	50.227	43.534	28.73	43.332	36.774	199.352	302.848		28.46	40.695	31.164
	33.43	80.647	31.637	30.758	50.97	24.539	285.542	694.86		218.889	62.936	36.031
	70.135	48.604	91.598	44.954	46.306	70.034	83.486	350.912		68.006	22.511	41.371
	66.332	77.267	40.763	60.502	24.674	22.916	293.519	396.609		88.15	54.35	261.95
	51.835	54.824	46.712	23.254	22.578	36.504	383.562	498.212		27.378	60.57	57.46
	25.508	49.754	30.758	65.302	72.4	37.991	239.845	479.825		62.327	179.41	73.143
	79.483	100.927	23.728	71.656	76.861	23.592	265.398	156.021		102.752	152.573	41.574
	35.358	84.432	28.392	33.394	37.248	21.294	69.087	533.702		44.278	22.308	27.175
	48.878	63.679	21.226	90.246	39.816	24.539	99.102	612.118		56.649	23.93	42.52
	69.184	122.491	33.732	53.472	39.073	141.757	523.224	355.103		236.668	32.313	29.068
	130.79	31.299	32.042	49.28	40.763	130.265	284.596	340.907		53.742	28.257	92.004
	28.809	55.297	30.758	44.075	40.492	30.352	317.45	301.023		28.054	56.311	93.558
	50.145	63.544	23.998	51.444	25.823	33.192	224.094	506.865		38.532		22.173
	52.416	47.861	49.551	36.774	26.364	22.24	274.118	348.546		29.338		55.026
	151.836	84.973	39.14	45.022	23.254	36.842	239.304	610.158		39.614		312.988
	62.345	73.481	30.42	41.642	39.884	30.42	406.479	113.365		29.406		85.717
	76.684	66.045	32.516	62.665	30.217	34.476	223.756	975.198		71.25		63.814
	74.492	74.428	120.193	59.691	45.765	42.791	226.392	316.571		238.222		23.93
	137.18	59.353	27.986	44.819	98.155	78.551	155.074	404.18		52.12		23.592
	70.531	51.782	44.481	69.696	44.886	41.642	45.022	526.198		238.222		23.998
	77.185	38.126	29.879	78.078	40.628	36.707	553.238	46.374		30.555		32.583
	73.304	51.782	22.038	43.196	30.42	46.914	446.092	367.879		25.958		256.948
	79.536	30.082	43.534	25.553	23.728	46.847	692.832	741.91		26.837		42.723
	53.42	106.335		82.404	27.581	39.411	261.68	936.395		36.436		22.578
	120.914	140.202		48.064	38.667	54.486	623.272	274.253		50.97		22.376
	144.02	76.456		38.262	43.332	27.986	651.461	215.644		80.85		604.412
	97.069	83.621		33.124	60.502	22.038	159.536	140		147.503		38.938
	69.528	128.44		21.159	33.597	32.921	421.148	539.989		23.39		27.784
	114.841	125.195		38.802	53.674	26.905	340.501	930.514		21.564		74.63
	58.279	58.204		87.677	86.934	27.581	509.028	689.993		21.564		30.488
	77.529	49.078		30.15	37.924	20.077	512.881	852.842		137.025		32.718
	118.379	93.085		42.588	33.327	47.32	364.026	127.358		31.231		117.354
	83.866	110.526		41.642	50.632	41.709	268.98	948.022		82.472		58.339
	44.679	42.115		35.558	23.93	23.254	365.175	469.82		36.504		20.618
	36.678	29.136		49.686	29	33.462	80.309	721.36		50.7		37.045
	22.762	132.564		26.837	50.024	35.422	512.476	963.908		44.616		29.203
	59.176	196.108		108.836	25.485	34.679	916.453	118.638		231.8		73.887
	32.612	60.367		75.847	22.038	22.646	405.668	139.932		33.665		21.835
	38.791	74.766		32.448	36.098	36.436	302.916	640.104		58.677		54.148
	20.227	145.34		39.343	42.791	27.243	234.978	751.577		58.406		24.404
	30.341	104.848		30.488	39.478	20.415	834.049	325.088		43.602		51.038
	23.158	92.139		29.068	33.665	25.688	167.851	95.384		22.376		111.337
	49.961	32.989		48.604	25.688	32.786	400.192	624.151		32.313		140.473
	78.321	128.643		48.334	45.495	21.767	370.854	342.935		30.69		26.161
	86.929	84.703		22.781	29.068	21.294	587.038	1078.29		29.271		24.404
	33.008	67.668		36.301	44.616	24.606	356.252	413.239		46.171		21.835
	121.548	42.791		42.52	56.243	20.55	608.332	558.173		46.847		73.887
	59.203	69.087		37.315	48.672	26.499	603.736	378.425		33.665
	22.366	100.927		25.282	20.01	30.623	476.242	665.657		79.498
	35.2	26.229		20.618	20.212	26.026	384.779	620.568		178.058
	52.601	78.957		42.453	27.378	21.632	266.952	457.179		29.271
	48.693	140.743		34.408	51.173	160.212	836.415	532.147		52.39
	70.109	46.712		39.816	42.994	31.434	910.504	387.483		52.052
	49.987	112.757		34.408	21.294	20.753	218.821	939.978		46.779
	57.038	27.446		22.105	31.502	79.227	898.066	624.151		232.206
	118.353	60.434		30.217	42.858	23.93	554.185	369.164		82.202
	71.851	61.448		34.408	40.492	69.358	646.729	523.697		85.987
	71.191	41.439		23.525	72.129	29.676	576.087	566.961		96.398
	83.127	165.35		22.916	20.821	36.166	409.25	412.157		310.014
	30.843	85.987		21.497	20.077	21.767	467.454	469.482		24.606
	60.021	36.436		23.795	22.714	26.77	696.618	694.184		72.67
	54.054	58.947		31.096	24.066	25.891	488.545	52.12		271.346
	81.516	21.024		29.203		21.024	436.29	636.792		63.747
	55.348	22.173		25.215		35.355	712.774	165.958		239.304
	52.047	111.202		24.336		32.921	486.99	489.965		109.242
	52.047	103.09		26.296		26.972	660.52	598.868		55.77
	44.336	85.582		75.104		62.665	575.344	115.326		26.094
	47.241	163.254		25.62		23.93	549.858	384.847		24.674
	35.648	84.094		23.119		32.11	552.698	672.958		68.344
	47.241	89.367		27.243			620.636	555.469		89.502
	33.642	71.588		36.436			684.315	280.743		36.707
	49.274	115.799		28.865			739.95	481.785		44.751
	39.583	56.581		26.296			689.114	198.271		60.029
	100.37	30.082		23.728			643.552	698.308		39.478
	72.432	20.28		48.942			527.55	501.795		43.467
	34.962	110.594		22.984			511.124	773.547		67.465
	64.907	52.593		29.541			684.856	657.951		366.324
	37.074	36.098		31.231			615.701	553.103		55.567
	139.425	98.628		25.823			630.235	764.759		77.943
	141.036	136.958		27.175			613.74	459.41		25.418
	65.831	71.994		29.338			293.587	877.989		39.478
	127.014	20.888		23.863			660.317	382.075		23.322
		137.16		31.907			600.018	409.656		25.35
		117.759		29.338			780.712	214.63		38.464
		117.759		26.972			664.44	240.386		26.026
		65.437		25.688			385.59	617.391		52.593
		66.992		34.273			465.156	234.64		264.316
		38.194		35.625			807.888	501.457		230.448
		127.967		23.254			577.574	302.307		108.43
		115.731		36.301			552.157	560.134		57.73
		67.6		33.056			600.085	434.736		119.99
		76.05		49.01			342.394	1302.58		54.215
		86.798		21.767			788.013	578.25		78.619
		73.819		23.187			517.005	55.838		129.927
		85.987		34.206			939.234	322.452		25.958
		57.392		23.119			295.48	371.056		31.502
		125.804		25.418			728.931	750.698		138.445
		38.194		37.18			812.687	205.369		46.644
		50.497		20.753			366.933	447.715		37.18
		65.504		36.504			187.184	250.931		191.916
		60.299		78.754			971.006	617.391		48.537
		78.484		81.12			545.532			221.39
		63.747		23.93			239.912			90.246
		117.016		26.567			156.764			33.462
		71.656		29			783.484			79.7
		85.514		24.809			694.049			93.423
		60.772		21.767			480.906			419.188
		57.73		26.094			834.454			20.753
		90.111		21.497			309.811			216.455
		79.971		20.28			77.199			31.637
		160.618		20.686			626.855			63.003
		76.726		24.201			606.642			250.593
		144.596		23.457			600.085			40.29
		46.103		21.97			530.052			33.53
		87.204		37.315			661.466			37.045
		183.602		30.555			472.659			46.238
		39.411		29.676			454.745			60.772
		139.053		35.49			442.172			73.008
		151.356		78.213			467.724			43.196
		121.815		29.338			296.899			36.436
		77.199		39.411			282.838			36.707
		52.66		39.411			274.186			87.677
		69.087		33.597			159.198			351.52
		104.645		39.884			453.731			194.147
		78.01		37.383			798.694			152.1
		83.418		31.84			721.36			52.796
		75.239		26.229			276.957			58.136
		89.3		34.679			372.814			44.684
				25.756			812.822			47.455
				22.105			297.44			25.553
				24.742			719.872			30.893
				29.406			745.358			113.703
				21.7			725.145			34.341
				27.446			690.399			128.71
				27.513			700.606			211.182
				31.299						82.066
				26.77						173.597
				27.581						32.178
				39.952						140.743
				29.136						32.989
				31.502						20.28
				29.203						53.945
				24.471						77.672
				33.259						41.033
				34.544						35.625
				43.467						35.287
				22.105						43.534
				25.147						25.688
										216.117
										385.928
										139.459
										48.604
										30.352
										65.91
										28.798
										60.637
										24.539
										58.812
