# Supplementary material for: An atypical Arp2/3 complex is required for Plasmodium DNA segregation and malaria transmission
Source: Nat Microbiol. 2025 Jun 13;10(7):1775–90. doi: 10.1038/s41564-025-02023-6 (PMC12222016; doi:10.1038/s41564-025-02023-6)
Supplement: Supplementary file 9 — Statistical source data. [file 41564_2025_2023_MOESM9_ESM.xlsx]

## Sheet: Fig 4d
Cell type	Females						Activated males						Microgametes
Treatment	CK-689 (100 µM)		CK-666 (100 µM)		CK-869 (100 µM)		CK-689 (100 µM)		CK-666 (100 µM)		CK-869 (100 µM)		CK-689 (100 µM)		CK-666 (100 µM)		CK-869 (100 µM)
Replicate #	1	2	1	2	1	2	1	2	1	2	1	2	1	2	1	2	1	2
Normalised DNA content	1.08969	0.984104	1.0015	0.94913	1.14165	0.755789	8.75422	4.88512	9.25217	8.71201	9.19668	11.1551	1.64002	1.1446	1.1412	1.1446	1.10416
	0.76162	0.692788	1.10374	0.9345	1.12899	0.858669		9.03078	8.0486	7.19968	9.87782	10.8577	1.12968	1.16457	1.3641	1.16457	2.11697
	1.25022	1.22201	1.08611	1.00119	1.15209	0.775253		11.5639		15.0537	15.9356	4.56516	0.823078	0.925869		0.925869	2.43167
	0.972068	1.29619	0.935059	1.08696	1.06347	0.995203		5.73035			7.86814	7.52062	0.781568	0.821759		0.821759	1.73944
	1.08512	1.17908	0.873589	1.0762	1.03415	0.881667		10.6433				3.71776	1.16005	0.902206		0.902206	0.623815
	0.956371	0.943043		0.88705	1.01986	1.16722		6.61588				3.25622	1.14862	1.01084		1.01084
	1.00147	1.20439		0.92804	0.906673	1.14002		12.1682				10.2092	0.80969	0.855561		0.855561
	0.832595	1.01061		1.03038	0.739599	1.08903		4.36595				16.2348	1.16777	1.10485		1.10485
	1.05085	1.01173		0.92348	0.885824	0.995533		5.43695				11.9794	1.04007	1.06091		1.06091
		1.04347		1.03498	0.927702	0.950429		16.7037				8.55894	0.993721	1.06067		1.06067
		1.09136		1.10052		0.926332		15.7228				11.7159	0.952418	1.1777		1.1777
		0.942979		1.00808		1.03516		15.5421				12.6088	0.857841	1.20649		1.20649
		1.01638		1.01345		0.706422		9.06832					0.862755	0.507817		0.507817
		1.01723		1.05527		0.942037		11.6308					0.748096	1.08401		1.08401
		0.850289		1.00194		0.982661		12.3457					1.08495	0.982386		0.982386
		0.590277		0.85889		0.939786		5.71738					1.10365
		1.03321		1.08055		0.880898		10.202					0.859138
		0.965821		1.16428		0.860244		10.1464					0.81115
		0.916853		1.13097		1.00951		12.5858					1.86065
		1.09658		0.90258		1.06379		10.4135					1.25517
		1.07092		0.83154		1.08636							1.08181
		0.950372				0.937175
		0.869697				1.01966
		0.908903				1.09303
		1.19845				1.27255
		1.03358				1.09017
		0.859692				0.952976
						1.01672
						0.867048
						1.10357
						1.04208
						1.19189
						1.10493
						1.0952
						1.15374
						1.08824
						1.20923
						0.998111
						0.755638
						0.966019

## Sheet: Fig 4g
Cell type	Females									Activated males									Microgametes
Treatment	DMSO			LatB			CytoD			DMSO			LatB			CytoD			DMSO			LatB			CytoD
Replicate #	1	2	3	1	2	3	1	2	3	1	2	3	1	2	3	1	2	3	1	2	3	1	2	3	1	2	3
Normalised DNA content	1.06492	1.45338	0.760558	1.46272	2.0378	1.34098	1.05968	1.09575	0.675793	6.26124	12.2017	10.4692	8.56864	15.2408	9.7433	8.72983	8.91967	7.01735	1.5098	1.37579	1.42913	0.693571	1.96962	1.48553	0.216069	1.01327	0.330817
	0.926897	1.94264	0.860569	1.21726	0.967805	0.982171	1.22698	1.1428	0.800145	3.61637	5.25066	17.6565		15.2993	6.01174	8.31346	10.7057	5.70458	1.0684	1.7502	1.60571	1.59511	2.01152	1.07766	0.654632	0.431592	0.430545
	1.08321	1.28493	0.82562	0.422314	0.673721	1.10105	1.28725	1.11194	0.71561	14.2025	5.32121	11.3651		7.27131	4.79558	12.8011	10.073	14.1565	0.958498	1.21691	1.3492	0.413229	1.87153	0.914421	0.635384	0.817202	0.511141
	0.896658	0.790015	0.914464	0.591122	1.02111	1.04954	0.641803	0.813824	0.956845	7.38555	9.60167	11.9353		9.18572	5.71072	10.7237	11.4621	12.1862	1.27855	1.04962	1.07605	0.918739	2.1375	1.01463	0.535636	0.428104	0.280728
	0.948863	0.51557	1.00641	1.58761	0.838724	1.54724	1.04643	0.498005	0.992958		7.87808	10.2217		16.9675	10.5229	11.2773	7.31903	7.69647	0.422332	0.661524	0.146212	0.884933	1.02707	1.01525	0.849965	0.679343	1.06126
	0.928221	0.641319	0.831381	0.718969	1.33889	1.02237	1.11394	0.770238	0.712697		14.1391	11.1495		7.06754	9.24629	7.73984	7.19547	10.4569	0.662161	0.85839	2.8428	0.778296	1.47054	1.08802	0.360185	0.232773	0.664106
	0.911067	0.599593	1.10645		0.914151	1.06434	0.796199	0.940833	0.93049			12.9708		9.08832	3.42709	10.2579	10.9174	6.21887	1.1277	1.08937	1.14293	0.526529	1.50636	0.892417	0.642007	0.169606	0.490826
	0.871589	0.813242	1.22701		1.23926	0.962298	0.822848	1.00567	1.27795			7.26137			8.41309	9.70061	10.2643	12.0951	1.26119	0.727865	1.40514	0.776997	1.37955	1.34132	0.45844	0.295143	0.110704
	0.843391	0.763556	0.72524		0.978572	1.2108	0.973232	1.12479	1.31948			10.5759			6.96328	9.44868	8.73896	6.30009	1.18669	0.863202	2.91564	1.04883	1.32404	1.11158	0.480327	0.562933	0.622154
	0.796708	0.604266	0.729978		1.07827	0.893538	0.890747	1.07484	0.847936			8.65047			9.43177	10.7692	11.0008	9.74152	0.955957	1.05764	1.18991	0.27814	1.08487	1.01054	0.667319	0.259973	0.334867
	0.946614	0.725441	0.958494		1.02463	1.25015	0.896037	1.078	1.16039			27.7951				9.1857	9.19928	10.789	1.32498	1.0284	1.62593	0.462401	1.49278	0.872771	0.512354	1.47309	0.0986659
	1.1615	0.912237	0.810572		0.947885	0.700267	0.929311	1.06504	1.11993			14.6739				10.2096	7.56098		1.18991	0.90451	1.381	0.634142	1.60597	1.65911	0.404642	0.985915	0.402196
	0.97306	0.729387	1.0245		1.0243	0.903587	0.824101	1.07838	1.06591										1.2572	0.750616	1.76037	0.207008	1.38378	1.04004	0.506558	0.696428	1.11141
	0.760898	0.789507	0.883135		0.611433	0.940124	1.26885	0.896382	1.10979										1.5932	0.77237	1.353	1.13274	1.32464	1.48283	1.17809	0.147873	0.331368
	0.981804	0.967977	0.843001		0.739628	0.782145	1.08049	1.03914	1.12289										1.53155	0.782864	1.39969	0.711408	1.8369	1.07208	0.432244	0.562453	0.455804
	1.14265	0.699676	0.987075		0.563837	0.990163	1.03598	0.947647	0.972341											0.574248	2.56601	0.362146	2.32121	1.00028	0.757523	0.292111	0.138385
	1.11742	0.628599	0.995429			0.710015	1.15819	1.87226	1.33387											0.826736	1.22345	0.898563	1.66203	0.791858	0.464307	0.416052	0.513741
	1.13131	0.915453	1.06846			0.904317	0.76852	0.876554	1.04022											0.919042	1.38939	0.738313	1.23882	1.09988	0.522258	0.658328	0.133311
	0.948935	0.684909	1.21003			0.878088	1.09076	0.766977	0.923078											0.747655	1.29894	1.66112	1.10523	0.619546	1.26466	0.328584	1.01033
	0.644854	1.25162	1.03862			0.766814	1.00217	0.80093	0.921663											0.987645	1.25717	1.25705	0.804303	0.912881	0.0910937	0.683863	0.273454
	0.634834	1.08386	1.61737				1.07858													0.947818	1.84132	1.93373	1.35186	1.30587	0.506673	0.817322	0.387744
	0.680532	1.57416	1.34586				0.783477													1.05066	1.4211	0.746441	1.07061	1.02353	1.09856	0.195966	0.17089
	0.691404	1.45943	1.22978				1.0043													0.921458	1.37902	1.88915	1.86008	1.35054	0.857776	0.321874	0.864155
	0.743246	1.30563					0.985484													1.23684	1.30693		0.848639	1.34319	0.34387	0.626701	0.201985
	0.899498	1.50208					1.06417													1.26038	1.71705		0.769259	1.09216	0.252163	1.99761	0.127523
	0.707973	1.06271					0.889289													1.01712	0.635592		1.42814	1.03987	1.17349	1.41596	1.10819
	0.718924	1.29881					1.05185													0.762802	1.54289		0.920288	1.13739	0.829132	0.460137	0.720583
	1.00257						1.02053													1.85988	1.81698		0.964385	1.43779	0.512005	0.675141	0.768189
	0.6938						0.949159													1.36653	0.976516		1.19522	1.19827	0.67589		0.947198
	0.898372						0.886634													1.2113	1.5497		0.886826	2.19633	1.03725		0.254059
	0.782752						1.24144													1.83329			1.04753	0.819778	0.661548		0.957976
	1.26119						0.940814													1.46935				0.95962	0.866402		0.578497
	1.18669						0.792349													1.94332				0.801714	0.440356		0.235902
	1.05564						0.885137													1.76721				1.07166	0.283212		0.145334
	0.99067						0.911174													1.79814				0.925437	0.149445
	1.07639						1.00221													2.04505				0.954201	0.568792
	0.968447						1.10665																	0.971769	0.372487
	2.69941						1.18805																	1.45119	0.441227
	0.678162						1.13067																		0.986204
	0.682979						1.02287																		0.402506
	0.591763						0.980748																		0.665849
	0.734826						0.926039																		0.477784
	0.973277						1.01924																		0.960294
	0.924462						0.941706																		0.336895
	1.12389						1.00492																		0.826053
	1.11023						0.993528																		0.526469
	1.08553						1.19981																		0.688436
	0.988529						1.08567
	0.959484
	0.899328
	1.0408
	0.942815
	0.971953
	0.718816
	0.813691
	0.78896
	0.822028
	0.893691
	0.981005
	0.901703
	0.967637
	1.05954
	0.857091
	1.04564
	1.47732
	1.49389
	1.47364
	1.3958
	1.35327
	1.35153
	1.34673
	1.39597
	1.29675
	1.24427
	1.14361
	1.22601
	1.33635

## Sheet: Fig 4f
	Normalised Gray value
Time point	00:30:00			01:30:00			10:00:00
Distance (µm)	CBE	ARPC1	DNA	CBE	ARPC1	DNA	CBE	ARPC1	DNA
0	0.00742422	0.0272024	0.031486	0.0304689	0.0786368	0.134805	0.0170652	0	0.0182215
0.12897	0.00426026	0	0.0367099	0.0290779	0.0663476	0.157636	0.0320178	0.0266468	0.0287534
0.25794	0.0242919	0.0289653	0.0493899	0.0266318	0.0515322	0.147295	0.0328757	0.0293277	0.0379898
0.3869	0.0178592	0.00683491	0.00922574	0.01888	0.0572968	0.0479165	0.0266914	0.0490068	0.0306992
0.51587	0.0295961	0.00537545	0.0125071	0.015017	0.0338071	0.0696044	0.0043593	0.037123	0.0193791
0.64484	0.0345053	0.0375993	0.0718547	0.0413473	0.0454664	0.0511633	0	0.0257484	0.0221229
0.77381	0.0474715	0.0328813	0.097673	0.028953	0.0273442	0.0589567	0.0567849	0.0540999	0.0328913
0.90278	0.0490232	0.0413635	0.0894099	0.0352276	0.0273442	0.0691339	0.0612831	0.0508955	0.0408666
1.03175	0.0835648	0.0544048	0.105923	0.0651453	0.0558112	0.0960454	0.0879447	0.119192	0.0514182
1.16071	0.104818	0.0837891	0.129594	0.0419459	0	0.0535794	0.138481	0.120176	0.0628417
1.28968	0.134152	0.0807401	0.0900252	0.0582161	0.0424198	0.0680908	0.141045	0.0803152	0.0361573
1.41865	0.174864	0.0743676	0.110867	0.105799	0.063794	0.0405504	0.170975	0.0826991	0.0390883
1.54762	0.258489	0.0865563	0.118482	0.168442	0.0849285	0.0836489	0.235263	0.0696975	0.0480291
1.67659	0.33621	0.05223	0.0970591	0.231624	0.0993811	0.0726603	0.327051	0.0660263	0.0258126
1.80556	0.40973	0.0833195	0.132909	0.312458	0.0991209	0.084225	0.386688	0.136856	0.0502507
1.93452	0.472869	0.111649	0.162688	0.374266	0.143218	0.0786521	0.493161	0.176454	0.066221
2.06349	0.538574	0.133859	0.111032	0.470259	0.160608	0.110348	0.576915	0.1959	0.0880484
2.19246	0.568255	0.168503	0.19586	0.534138	0.209121	0.104807	0.637742	0.297571	0.075216
2.32143	0.632852	0.230964	0.240779	0.54282	0.254751	0.0663756	0.702948	0.340027	0.0875853
2.4504	0.653666	0.316155	0.289876	0.601997	0.29611	0.0592592	0.785368	0.511643	0.123151
2.57937	0.705155	0.401511	0.314587	0.671543	0.398592	0.103848	0.84794	0.781337	0.144669
2.70833	0.752373	0.408563	0.39787	0.792489	0.517403	0.17283	0.965289	0.957147	0.197151
2.8373	0.797136	0.513825	0.538704	0.858288	0.680044	0.218552	1	1	0.285288
2.96627	0.800348	0.530515	0.657351	0.907245	0.844445	0.280154	0.84184	0.802579	0.317115
3.09524	0.829037	0.554408	0.779536	0.913025	0.968911	0.324156	0.804809	0.612182	0.423572
3.22421	0.831407	0.575058	0.837585	0.921095	0.910813	0.437565	0.783721	0.415731	0.505222
3.35317	0.815684	0.56896	0.880604	0.86384	0.899989	0.473618	0.776624	0.424177	0.653644
3.48214	0.819646	0.580614	0.928993	0.841036	0.820421	0.574485	0.764226	0.426617	0.79111
3.61111	0.851443	0.619	0.925968	0.842147	0.792194	0.673725	0.730522	0.36509	0.811908
3.74008	0.865872	0.640892	1	0.797118	0.770423	0.71421	0.756965	0.410454	0.915134
3.86905	0.875425	0.638674	0.994066	0.784048	0.664921	0.775468	0.755974	0.356877	0.937656
3.99802	0.868041	0.688209	0.945788	0.798014	0.650229	0.790463	0.778509	0.393024	0.925355
4.12698	0.908636	0.7458	0.953378	0.804112	0.572393	0.860474	0.743669	0.378431	0.956567
4.25595	0.905009	0.805848	0.890117	0.828005	0.574686	0.919905	0.745876	0.312143	0.95337
4.38492	0.935181	0.942041	0.839793	0.863719	0.550711	1	0.772796	0.442109	1
4.51389	0.972004	1	0.834258	0.838112	0.581896	0.969129	0.77165	0.404186	0.982143
4.64286	1	0.974416	0.719674	0.822514	0.52338	0.87732	0.741209	0.367912	0.982966
4.77183	0.9752	0.837487	0.621622	0.791373	0.540961	0.8732	0.712663	0.30509	0.954296
4.90079	0.902252	0.638537	0.46506	0.825692	0.526488	0.791286	0.690401	0.41902	0.945877
5.02976	0.814685	0.437781	0.304592	0.853448	0.63772	0.75367	0.76989	0.365592	0.926045
5.15873	0.774746	0.301076	0.217641	0.890743	0.664976	0.8033	0.709102	0.371888	0.902011
5.2877	0.765263	0.262407	0.230187	0.943123	0.755819	0.743105	0.772786	0.397424	0.884991
5.41667	0.744002	0.236556	0.203472	0.990216	0.860315	0.681614	0.736111	0.425351	0.841509
5.54564	0.719875	0.205625	0.180203	1	1	0.753499	0.701663	0.450717	0.766416
5.6746	0.705917	0.255457	0.154747	0.993794	0.956902	0.664254	0.749581	0.677912	0.669737
5.80357	0.664149	0.214433	0.108648	0.953562	0.850196	0.483276	0.853073	0.812617	0.561679
5.93254	0.651703	0.194846	0	0.880868	0.732049	0.290144	0.948913	0.773131	0.487995
6.06151	0.641086	0.14698	0.0528441	0.825748	0.590563	0.159948	0.979602	0.484883	0.364484
6.19048	0.646947	0.172072	0.0435305	0.801102	0.45895	0.140916	0.887977	0.262506	0.287992
6.31944	0.666007	0.166906	0.0552118	0.707292	0.343534	0.139368	0.825712	0.1506	0.20051
6.44841	0.652565	0.180099	0.090799	0.689265	0.234774	0.0902529	0.78936	0.0830244	0.179146
6.57738	0.64294	0.161278	0.0976528	0.679743	0.179565	0.0820969	0.747845	0.0763398	0.129575
6.70635	0.625142	0.151177	0.0837767	0.635032	0.132777	0.0439364	0.718431	0.0825081	0.120536
6.83532	0.585638	0.142522	0.0721645	0.605145	0.121782	0.0296314	0.707719	0.0792188	0.0607629
6.96429	0.560125	0.179724	0.096853	0.610287	0.143978	0.108407	0.670256	0.0699663	0.0359701
7.09325	0.493444	0.153099	0.0612254	0.545314	0.149578	0.0445137	0.675324	0.115132	0.0655659
7.22222	0.42923	0.132479	0.0115891	0.492481	0.0789448	0.0270028	0.640132	0.15964	0.0851519
7.35119	0.359083	0.104525	0.0684869	0.436853	0.0636707	0.0125322	0.632296	0.0871767	0.0446005
7.48016	0.287029	0.122378	0.115753	0.374701	0.0236061	0.00908734	0.56105	0.0659272	0.028911
7.60913	0.203271	0.106021	0.126402	0.307863	0.070654	0.0420783	0.501488	0.0959765	0.034709
7.7381	0.132943	0.0620344	0.0718778	0.222981	0.0493962	0.0704314	0.484889	0.0925952	0.0443395
7.86706	0.0856002	0.0257068	0.0438533	0.151384	0.0593165	0.000608543	0.390046	0.0653543	0.0337928
7.99603	0.0792158	0.0518399	0.056539	0.0862819	0.060987	0.0573147	0.295118	0.032808	0.0438075
8.125	0.0821097	0.05637	0.0910037	0.0702873	0.0556195	0	0.194413	0.0271631	0
8.25397	0.0464195	0.0231852	0.032365	0.044181	0.0396333	0.0732617	0.118435	0.0188303	0.00547778
8.38294	0.0202695	0.0077236	0.0328766	0.0200643	0.0509777	0.0741367	0.0954235	0.0796856	0.0325662
8.5119	0.01004	0.0188863	0.0494432	0.00415152	0.0724545	0.0540451	0.104812	0.0847575	0.0338125
8.64087	0.0169201	0.051941	0.125395	0.0142116	0.0608295	0.0978807	0.0808826	0.0906358	0.0401966
8.76984	0.0206483	0.0322455	0.100483	0	0.0512378	0.0591355	0.041153	0.0513907	0.0210244
8.89881	0.00583619	0.0512691	0.0971888				0.0398883	0.0536543	0.018389
9.02778	0.0112895	0.0555102	0.0826613				0.0396255	0.0297875	0.0146797
9.15675	0.0205436	0.0465656	0.0564165
9.28571	0	0.0417464	0.0747974
