# Supplementary material for: An atypical Arp2/3 complex is required for Plasmodium DNA segregation and malaria transmission
Source: Nat Microbiol. 2025 Jun 13;10(7):1775–90. doi: 10.1038/s41564-025-02023-6 (PMC12222016; doi:10.1038/s41564-025-02023-6)
Supplement: Supplementary file 10 — Statistical source data. [file 41564_2025_2023_MOESM10_ESM.xlsx]

## Sheet: Fig 5b
	Normalised Gray value
	Pb473NDC80-YFP 15 mpa			Pb473ARPC1(-)ns-NDC80-YFP 15 mpa
Distance (µm)	Tubulin	NDC80	DNA	Tubulin	NDC80	DNA
0	0	0	0.00178727	0	0	0.00282784
0.03521	0.00145265	0.000981931	0.000910131	0.00310107	0.000600616	0.00175403
0.07043	0.00292132	0.00147807	0.000373864	0.00802046	0.00086724	0.000643915
0.10564	0.00436679	0.0018825	0	0.0133439	0.00131101	0
0.14085	0.00549115	0.00209853	0.000823008	0.018194	0.00145011	0.000324773
0.17606	0.00713937	0.00210466	0.00190231	0.0216473	0.00118966	0.000971817
0.21128	0.00944219	0.00255363	0.00197843	0.0237814	0.00165596	0.00210884
0.24649	0.0118696	0.00416496	0.00312371	0.0262312	0.00245611	0.00303998
0.2817	0.014199	0.00568433	0.000892368	0.031459	0.0036879	0.00319767
0.31691	0.016325	0.00642928	0.00333771	0.0454066	0.00448542	0.00380029
0.35213	0.0184709	0.00592034	0.00388159	0.075655	0.00479633	0.00103565
0.38734	0.0208878	0.00528393	0.00407444	0.133076	0.00534372	0.00392294
0.42255	0.0235873	0.00566854	0.00545063	0.216164	0.00756952	0.00992655
0.45777	0.0259309	0.00810557	0.00134659	0.321615	0.0118137	0.0206528
0.49298	0.0281254	0.0105458	0.000543879	0.440295	0.0174732	0.0332201
0.52819	0.0302104	0.0125386	0.0015995	0.564675	0.0234707	0.0449383
0.5634	0.032985	0.0132696	0.00577713	0.67583	0.0305662	0.0529356
0.59862	0.0376773	0.0140743	0.00712964	0.784312	0.0393561	0.0578209
0.63383	0.043537	0.0161599	0.00514951	0.881042	0.0476798	0.0576645
0.66904	0.0500247	0.0207899	0.00612731	0.959313	0.0528561	0.0532516
0.70425	0.0591214	0.0270794	0.0103185	1	0.0562104	0.0513486
0.73947	0.0794904	0.0347298	0.0165422	0.991247	0.0597192	0.0597959
0.77468	0.133067	0.0463267	0.0260351	0.950403	0.0640939	0.0612589
0.80989	0.204815	0.062678	0.0315095	0.880727	0.0742891	0.0695954
0.84511	0.282031	0.0789435	0.0374312	0.810165	0.0868527	0.0893596
0.88032	0.352751	0.0934526	0.0426569	0.776516	0.0973625	0.10721
0.91553	0.41079	0.103626	0.0450557	0.744551	0.10566	0.125644
0.95074	0.455186	0.109809	0.0447317	0.68987	0.115328	0.150339
0.98596	0.48643	0.117221	0.0493213	0.6204	0.132579	0.190974
1.02117	0.50669	0.128667	0.0507567	0.539096	0.161458	0.266299
1.05638	0.517507	0.14532	0.0530718	0.450046	0.204636	0.363371
1.0916	0.519173	0.167603	0.0569821	0.370944	0.252491	0.468073
1.12681	0.520863	0.185703	0.0684941	0.304832	0.290364	0.567095
1.16202	0.548927	0.198015	0.0773493	0.249287	0.304908	0.641566
1.19723	0.619533	0.204128	0.083205	0.202594	0.287863	0.674579
1.23245	0.742245	0.212219	0.0893307	0.1641	0.247991	0.671728
1.26766	0.858722	0.271436	0.106351	0.135734	0.194906	0.647942
1.30287	0.948309	0.352567	0.137066	0.116409	0.153983	0.625038
1.33808	0.997842	0.476999	0.173573	0.102674	0.134988	0.615197
1.3733	1	0.637974	0.21792	0.0959754	0.126425	0.629246
1.40851	0.951553	0.805318	0.283794	0.0989974	0.112014	0.658224
1.44372	0.867133	0.936403	0.366231	0.123345	0.0971076	0.674553
1.47894	0.755888	1	0.443212	0.149952	0.0919459	0.661398
1.51415	0.625884	0.965656	0.500558	0.17602	0.0956182	0.635481
1.54936	0.493097	0.827757	0.552777	0.196363	0.108405	0.625076
1.58457	0.371104	0.643001	0.604358	0.210883	0.128165	0.64256
1.61979	0.282553	0.443418	0.651537	0.214013	0.146516	0.682206
1.655	0.270542	0.268717	0.687549	0.207501	0.156247	0.702938
1.69021	0.269316	0.186624	0.768832	0.192933	0.154635	0.69651
1.72542	0.273886	0.16354	0.83557	0.171784	0.144836	0.666949
1.76064	0.278892	0.157425	0.862207	0.149099	0.141764	0.642434
1.79585	0.281424	0.148182	0.851955	0.125683	0.159354	0.645366
1.83106	0.281698	0.13798	0.832027	0.102788	0.171004	0.658277
1.86628	0.278108	0.133781	0.815296	0.0799432	0.182321	0.667505
1.90149	0.27465	0.130044	0.775289	0.0594685	0.214673	0.692857
1.9367	0.273473	0.122305	0.770489	0.0413104	0.290707	0.713617
1.97191	0.27683	0.120052	0.767657	0.0257536	0.405007	0.722409
2.00713	0.284465	0.119873	0.755287	0.0172952	0.569353	0.726101
2.04234	0.293094	0.114664	0.723184	0.0137918	0.750789	0.72209
2.07755	0.297187	0.12201	0.688998	0.0120703	0.898183	0.713675
2.11276	0.297108	0.126463	0.694939	0.0130147	1	0.699255
2.14798	0.294061	0.134597	0.719936	0.0182603	0.996072	0.693634
2.18319	0.285429	0.146759	0.732485	0.023343	0.895664	0.700669
2.2184	0.273792	0.156327	0.72454	0.0265774	0.732375	0.708876
2.25362	0.25892	0.161002	0.702364	0.0285069	0.543981	0.715826
2.28883	0.241189	0.156322	0.697655	0.0318688	0.371343	0.711086
2.32404	0.223576	0.145302	0.699046	0.0351194	0.247868	0.708186
2.35925	0.207052	0.141803	0.703369	0.0375665	0.200504	0.719139
2.39447	0.189153	0.143548	0.707026	0.0395648	0.192572	0.738555
2.42968	0.172075	0.143922	0.712195	0.0400301	0.193576	0.757682
2.46489	0.157434	0.139005	0.69368	0.0392806	0.188376	0.765635
2.5001	0.160567	0.130705	0.674539	0.0367291	0.168703	0.763532
2.53532	0.163227	0.121396	0.671369	0.0344337	0.179548	0.746731
2.57053	0.166299	0.108195	0.692123	0.0330541	0.195369	0.729615
2.60574	0.169799	0.128853	0.714926	0.0326735	0.197241	0.734739
2.64096	0.172721	0.146116	0.7277	0.0332336	0.181744	0.764283
2.67617	0.174113	0.152276	0.732573	0.0349275	0.154954	0.796087
2.71138	0.172391	0.146952	0.737306	0.0371057	0.191954	0.796751
2.74659	0.169546	0.140876	0.730042	0.0389426	0.256872	0.776815
2.78181	0.167322	0.137619	0.754995	0.0382485	0.318697	0.752055
2.81702	0.166987	0.127821	0.79027	0.0349651	0.391179	0.714083
2.85223	0.170448	0.115874	0.809331	0.0306656	0.503367	0.664727
2.88744	0.176529	0.112333	0.789056	0.0276272	0.595113	0.663149
2.92266	0.178651	0.11866	0.747578	0.0260912	0.657835	0.68708
2.95787	0.178071	0.124218	0.722947	0.0273087	0.650817	0.731267
2.99308	0.175407	0.131219	0.724453	0.0307098	0.58516	0.778668
3.0283	0.171246	0.147373	0.766857	0.0338912	0.491189	0.836867
3.06351	0.169188	0.164777	0.796637	0.0352702	0.429171	0.872399
3.09872	0.169078	0.183953	0.808286	0.0356131	0.392694	0.88297
3.13393	0.168085	0.200207	0.811397	0.0338015	0.347742	0.866299
3.16915	0.165426	0.206437	0.814016	0.0307047	0.300679	0.876985
3.20436	0.164057	0.199548	0.817987	0.0271382	0.239091	0.906443
3.23957	0.164363	0.181999	0.821082	0.0259896	0.172691	0.950226
3.27479	0.166134	0.161014	0.828953	0.0273437	0.115734	0.980347
3.31	0.168625	0.136617	0.843797	0.0299854	0.0883207	0.992169
3.34521	0.168636	0.119068	0.849631	0.0322861	0.0747462	1
3.38042	0.163209	0.117471	0.842342	0.0329939	0.0687584	0.994908
3.41564	0.153173	0.116157	0.825963	0.0333055	0.0657383	0.972844
3.45085	0.140013	0.109071	0.816827	0.0325772	0.0695463	0.937455
3.48606	0.128343	0.110007	0.824373	0.0307852	0.077095	0.895808
3.52127	0.122725	0.115548	0.823305	0.0278476	0.0842675	0.873123
3.55649	0.129741	0.12486	0.83074	0.0252646	0.0866081	0.889394
3.5917	0.13622	0.130867	0.823873	0.0239074	0.0851908	0.92133
3.62691	0.137202	0.130963	0.815911	0.0245161	0.0897975	0.956798
3.66213	0.131738	0.127183	0.822766	0.0273209	0.104034	0.983031
3.69734	0.122374	0.123724	0.872491	0.0308082	0.107391	0.982808
3.73255	0.116724	0.121851	0.897117	0.0331866	0.113767	0.950638
3.76776	0.115168	0.119691	0.870426	0.0342942	0.120424	0.909572
3.80298	0.112484	0.117534	0.852086	0.0372002	0.120183	0.916808
3.83819	0.108957	0.115124	0.835484	0.0415051	0.113263	0.936133
3.8734	0.104974	0.11551	0.856813	0.0462991	0.101771	0.943591
3.90861	0.104507	0.118987	0.891929	0.0486262	0.0940354	0.947728
3.94383	0.108497	0.12527	0.925094	0.0472067	0.0900007	0.953519
3.97904	0.111944	0.133896	0.934744	0.0438914	0.0896703	0.946316
4.01425	0.114406	0.137865	0.917363	0.0432005	0.10167	0.938596
4.04947	0.114689	0.136125	0.906694	0.0499387	0.129746	0.933793
4.08468	0.110753	0.130661	0.915958	0.0828988	0.185611	0.939634
4.11989	0.102426	0.129558	0.92665	0.142436	0.25433	0.939789
4.1551	0.0948589	0.139509	0.926239	0.211043	0.324807	0.922963
4.19032	0.0900146	0.16142	0.92652	0.27665	0.374534	0.898541
4.22553	0.0913122	0.216332	0.933931	0.330469	0.397267	0.869777
4.26074	0.096545	0.323963	0.970657	0.366084	0.383548	0.84319
4.29595	0.102607	0.469679	1	0.379639	0.33795	0.81941
4.33117	0.126157	0.627658	0.98899	0.380429	0.278688	0.799415
4.36638	0.178652	0.780223	0.93699	0.364926	0.223909	0.768052
4.40159	0.258703	0.897162	0.868855	0.340659	0.181334	0.72257
4.43681	0.346839	0.963271	0.836281	0.308371	0.148085	0.690503
4.47202	0.429493	0.993533	0.834399	0.267994	0.126349	0.656478
4.50723	0.502645	0.97985	0.842258	0.221536	0.111429	0.646857
4.54244	0.554463	0.914406	0.841436	0.17564	0.115082	0.663105
4.57766	0.596465	0.824566	0.812149	0.146279	0.120493	0.661308
4.61287	0.635207	0.719425	0.764559	0.145839	0.121413	0.634774
4.64808	0.663071	0.616746	0.759665	0.159757	0.115162	0.611152
4.68329	0.693015	0.521177	0.745948	0.183893	0.105787	0.589984
4.71851	0.715905	0.429186	0.749316	0.226639	0.0958873	0.57073
4.75372	0.716788	0.355127	0.759901	0.294873	0.0887359	0.546991
4.78893	0.696958	0.302043	0.745947	0.380673	0.0815393	0.515686
4.82415	0.650775	0.279	0.709717	0.460864	0.0797843	0.496613
4.85936	0.583924	0.255392	0.696027	0.529237	0.0757395	0.485162
4.89457	0.513239	0.234142	0.690261	0.586997	0.0688932	0.45565
4.92978	0.445736	0.207287	0.694424	0.635853	0.0596726	0.418654
4.965	0.390603	0.181186	0.683909	0.677109	0.0505955	0.381273
5.00021	0.356265	0.163548	0.683176	0.703303	0.0451103	0.349646
5.03542	0.339827	0.160699	0.672113	0.71244	0.0449268	0.321065
5.07063	0.338051	0.164398	0.64296	0.69851	0.0481209	0.309687
5.10585	0.338683	0.163907	0.6306	0.668095	0.0534702	0.308371
5.14106	0.339475	0.161042	0.618902	0.617752	0.0595615	0.301365
5.17627	0.346286	0.156098	0.603714	0.556172	0.0647146	0.284324
5.21149	0.362574	0.148884	0.579809	0.501074	0.0700608	0.267227
5.2467	0.386555	0.141985	0.555416	0.467706	0.0742417	0.258781
5.28191	0.416529	0.134438	0.537856	0.477066	0.0746219	0.254237
5.31712	0.4493	0.125702	0.540822	0.512966	0.0705017	0.240227
5.35234	0.479214	0.117338	0.559957	0.538858	0.0659157	0.250099
5.38755	0.514481	0.114545	0.54397	0.550834	0.0612689	0.272784
5.42276	0.554432	0.114552	0.508887	0.547274	0.0545815	0.300068
5.45798	0.596669	0.11258	0.474054	0.533615	0.0506292	0.313304
5.49319	0.634333	0.10228	0.433952	0.516492	0.0493407	0.307087
5.5284	0.660276	0.0895564	0.41568	0.486612	0.0461935	0.299635
5.56361	0.674711	0.0811324	0.415065	0.450028	0.0416151	0.300944
5.59883	0.678247	0.0789769	0.413317	0.406006	0.0367998	0.308071
5.63404	0.667353	0.0769414	0.383565	0.35657	0.031529	0.323402
5.66925	0.642862	0.077151	0.334208	0.295655	0.0267266	0.342806
5.70446	0.612232	0.0778205	0.298553	0.223202	0.025475	0.358741
5.73968	0.576411	0.0804324	0.276831	0.158403	0.0229714	0.361698
5.77489	0.544283	0.0809761	0.25652	0.115172	0.0206758	0.344346
5.8101	0.527403	0.0791316	0.238624	0.0947481	0.0185202	0.310119
5.84532	0.520436	0.076196	0.210545	0.0849261	0.0167919	0.273366
5.88053	0.522206	0.0689753	0.175741	0.0756767	0.0166887	0.26115
5.91574	0.532389	0.0671064	0.149729	0.0662142	0.0167225	0.255558
5.95095	0.542782	0.0681544	0.134121	0.0597705	0.0211288	0.243697
5.98617	0.546961	0.0666693	0.125094	0.0569699	0.0291087	0.222116
6.02138	0.538536	0.0629432	0.114767	0.055827	0.0374085	0.210004
6.05659	0.513521	0.0581667	0.0950317	0.0552504	0.0456754	0.223878
6.0918	0.472906	0.0520646	0.075573	0.0528323	0.0546018	0.234635
6.12702	0.415202	0.0482387	0.0604306	0.0480696	0.0612437	0.233353
6.16223	0.343205	0.050532	0.0545638	0.04136	0.062593	0.229221
6.19744	0.290314	0.0555389	0.0458026	0.0339904	0.0562081	0.231233
6.23266	0.249855	0.0603989	0.0390214
6.26787	0.206812	0.0634759	0.0306518
6.30308	0.167526	0.0645591	0.0276118
6.33829	0.135551	0.0607417	0.0225071
6.37351	0.114769	0.054541	0.0215496
6.40872	0.102016	0.0466884	0.0212071
6.44393	0.0935315	0.0372597	0.0155729
6.47914	0.0841646	0.0269387	0.0105147
6.51436	0.0722719	0.0165672	0.00832736
6.54957	0.057695	0.0086139	0.00760585
6.58478	0.0429127	0.00637247	0.00595391
6.62	0.0327975	0.00490378	0.00968409
6.65521	0.028149	0.00380218	0.0140504
6.69042	0.0247511	0.00306336	0.0115526
6.72563	0.0214365	0.00391168	0.0064851
6.76085	0.0177956	0.0044314	0.00627787
6.79606	0.0140655	0.00453652	0.00543287
6.83127	0.0103564	0.0043873	0.0039298
6.86649	0.00899055	0.00372783	0.0048873
6.9017	0.00932315	0.0021108	0.00812266
6.93691	0.00886488	0.000859452	0.00942188
6.97212	0.00728811	0.000263017	0.0077082

## Sheet: Fig 5c
Absolute counts
Parasite line	Pb473NDC80-YFP			Pb473ARPC1(-)ns-NDC80-YFP
Replicate #	1	2	3	1	2	3
Weak signal	0	1	0	3	2	2
Spindle	2	8	5	7	3	0
Spindle + Foci	0	3	0	5	5	4
Speckled	0	2	0	17	11	16
4-6 Foci	1	2	1	1	0	1
7-8 Foci	6	7	15	0	0	0
% of Total
Parasite line	Pb473NDC80-YFP			Pb473ARPC1(-)ns-NDC80-YFP
Replicate #	1	2	3	1	2	3
Weak signal	0	4.34783	0	9.09091	9.52381	8.69565
Spindle	22.2222	34.7826	23.8095	21.2121	14.2857	0
Spindle + Foci	0	13.0435	0	15.1515	23.8095	17.3913
Speckled	0	8.69565	0	51.5152	52.381	69.5652
4-6 Foci	11.1111	8.69565	4.7619	3.0303	0	4.34783
7-8 Foci	66.6667	30.4348	71.4286	0	0	0

## Sheet: Fig 5e
Absolute counts
Treatment	DMSO		CytoD
Replicate #	1	2	1	2
Weak signal	0	1	6	0
Spindle	3	3	1	0
Spindle + Foci	1	0	10	1
Speckled	2	1	4	16
4-6 Foci	1	3	0	0
7-8 Foci	13	12	0	1
% of Total
Treatment	DMSO		CytoD
Replicate #	1	2	1	2
Weak signal	0	5	28.5714	0
Spindle	15	15	4.7619	0
Spindle + Foci	5	0	47.619	5.55556
Speckled	10	5	19.0476	88.8889
4-6 Foci	5	15	0	0
7-8 Foci	65	60	0	5.55556
