# Supplementary material for: An atypical Arp2/3 complex is required for Plasmodium DNA segregation and malaria transmission
Source: Nat Microbiol. 2025 Jun 13;10(7):1775–90. doi: 10.1038/s41564-025-02023-6 (PMC12222016; doi:10.1038/s41564-025-02023-6)
Supplement: Supplementary file 12 — Statistical source data. [file 41564_2025_2023_MOESM12_ESM.xlsx]

## Sheet: Ext Data Fig 1b
Protein	P. vivax	P. falciparum	P. berghei	P. chabaudi	C. parvum	T. cruzii	S. cerevisieae	N. gruberi	A. thaliana ARC1A	A. thaliana ARC1A	A. gambiae	H. sapiens ARC1B	H. sapiens ARC1A
tr|A5K4K1|A5K4K1_PLAVS	100	57.29	55.5	54.99	15.19	18.47	17.46	20	20.06	19.77	18.68	17.97	18.6
tr|Q8IIH9|Q8IIH9_PLAF7	57.29	100	65.73	64.96	15.02	16.43	16.57	19.65	17.65	17.94	18.05	17.07	17.12
tr|A0A4V0K947|A0A4V0K947_PLACH	55.5	65.73	100	93.86	16.61	16.43	14.2	20.52	19.41	19.41	17.75	18.56	18.02
tr|A0A122I929|A0A122I929_PLABE	54.99	64.96	93.86	100	17.25	16.71	14.5	21.39	19.41	19.41	17.46	17.96	18.62
tr|Q5CW17|Q5CW17_CRYPI	15.19	15.02	16.61	17.25	100	19.2	19.75	19.75	22.8	22.49	18.9	23.62	23.93
tr|Q4CTQ8|Q4CTQ8_TRYCC	18.47	16.43	16.43	16.71	19.2	100	28.16	31.52	27.86	27.02	27.32	29.06	30.2
sp|P38328|ARPC1_YEAST	17.46	16.57	14.2	14.5	19.75	28.16	100	34.38	33.99	34.55	40	38.66	39.31
tr|D2W2Y2|D2W2Y2_NAEGR	20	19.65	20.52	21.39	19.75	31.52	34.38	100	41.14	41.14	37.67	39.11	39.78
sp|O80856|ARC1A_ARATH	20.06	17.65	19.41	19.41	22.8	27.86	33.99	41.14	100	97.35	37.87	41.32	42.15
sp|Q9SJW6|ARC1B_ARATH	19.77	17.94	19.41	19.41	22.49	27.02	34.55	41.14	97.35	100	38.42	41.32	42.15
tr|Q7PWN2|Q7PWN2_ANOGA	18.68	18.05	17.75	17.46	18.9	27.32	40	37.67	37.87	38.42	100	51.23	55.83
sp|O15143|ARC1B_HUMAN	17.97	17.07	18.56	17.96	23.62	29.06	38.66	39.11	41.32	41.32	51.23	100	68.75
sp|Q92747|ARC1A_HUMAN	18.6	17.12	18.02	18.62	23.93	30.2	39.31	39.78	42.15	42.15	55.83	68.75	100
