# Supplementary material for: An atypical Arp2/3 complex is required for Plasmodium DNA segregation and malaria transmission
Source: Nat Microbiol. 2025 Jun 13;10(7):1775–90. doi: 10.1038/s41564-025-02023-6 (PMC12222016; doi:10.1038/s41564-025-02023-6)
Supplement: Supplementary file 13 — Statistical source data. [file 41564_2025_2023_MOESM13_ESM.xlsx]

## Sheet: Ext Data Fig 3f
Parasite line	Pb820WT				Pb820ARPC1(-)
Replicate #	1	2	3	4	1	2	3	4
d.p.i
4	0.44	0.21	0.23	0.4	0.17	0.26	0.28	0.17
5	0.6	0.58	0.47	0.56	0.26	0.24	0.42	0.42
6	2.73	2.01	1.52	2.58	1.88	2.58	2.31	1.85
7	3.88	3.87	3.07	2.98	3.7	6.43	4.08	4.05
8	3.06	2.89	3.66	2.34	3.95	5.77	2.65	3.21
9	5.23	5.42	4.2	4.2	13.7		3.4	3.69
10	5.58	5.02	4.9	6.57			5.72	7.38

## Sheet: Ext Data Fig 3g
Parasite line	Pb820WT								Pb820ARPC1(-)
Sex	Gametocyte rate - Females (%)				Gametocyte rate - Males (%)				Gametocyte rate - Females (%)				Gametocyte rate - Males (%)
Replicate #	1	2	3	4	1	2	3	4	1	2	3	4	1	2	3	4
d.p.i
5	0.012	0.008	0.006	0.013	0.009	0.005	0.009	0.012	0.021	0.027	0.013	0.013	0.012	0.011	0.014	0.005
6	0.025	0.026	0.026	0.028	0.018	0.026	0.026	0.028	0.022	0.027	0.026	0.023	0.032	0.028	0.028	0.015
7	0.085	0.057	0.042	0.107	0.057	0.049	0.032	0.081	0.076	0.053	0.098	0.062	0.089	0.04	0.074	0.044
8	0.082	0.052	0.041	0.081	0.046	0.027	0.024	0.03	0.078	0.05	0.143	0.115	0.041	0.021	0.083	0.075

## Sheet: Ext Data Fig 3h
Absolute counts
Parasite line	Pb820WT		Pb820ARPC1(-) cl 1		Pb820ARPC1(-) cl 2
Replicate #	1	2	1	2	1	2
Moving	40	18	43	32	32	36
Slow/Stuck	15	18	18	21	23	13
Not Moving	7	0	4	7	9	6
% of Total
Parasite line	Pb820WT		Pb820ARPC1(-) cl 1		Pb820ARPC1(-) cl 2
Replicate #	1	2	1	2	1	2
%Moving	64.5161	50	66.1538	53.3333	50	65.4545

## Sheet: Ext Data Fig 3i
Parasite line	Pb820WT		Pb820ARPC1(-) cl 1		Pb820ARPC1(-) cl 2
Replicate #	1	2	1	2	1	2
Speed (µm/min)	3.87867	4.222	2.09268	6.40147	1.736	3.0772
	4.11067	3.51307	3.968	3.91093	4.45733	3.79547
	4.93333	4.5628	2.23467	3.2168	1.91333	2.6232
	2.19943	3.51413	1.72133	5.7316	2.84133	2.8908
	3.18533	6.68769	2.24533	5.73347	2.26667	4.5384
	2.904	6.04118	4.49062	2.72333	1.78667	2.94667
	4.09538	3.4104	2.55733	5.48413	2.90933	5.95227
	2.79429	5.608	2.9136	2.53733	1.78133	3.256
	2.47333	4.245	3.82054	3.95782	1.77733	1.82373
	3.83	3.03785	5.06118	5.15982	1.53733	2.69613
	3.65842	4.296	2.632	5.00927	2.37067	4.0664
	4.04308	3.19987	4.43067	5.15627	2.37067	2.95373
	2.16667	4.2904	4.22769	4.0964	2.424	2.45267
	2.55429	6.42406	4.30286	2.59333	2.69067	2.2464
	4.431	2.73653	3.548	4.63653	2.968	4.14547
	3.08211	3.95853	2.94933	2.84213	3.39714	3.3592
	5.20533	3.66813	3.56444	2.12053	3.048	3.15187
	3.90187		3.56118	3.41573	3.06267	2.78933
	3.39316		2.09067	1.5924	3.15067	3.07707
	2.62133		3.21086	3.68893	3.64	2.636
	3.69366		5.3256	2.92453	5.20533	2.25413
	3.99067		5.38533	1.1772	3.59733	3.54307
	4.404		2.73733		2.32267	2.4236
	3.64688		8.90609		3.03867	2.54253
	3.53333		4.47467		2.07467	3.27253
	3.35455		4.7		3.44267	3.2284
	2.54667		2.61067		3.36933	3.76253
	3.572		4			1.2716
	3.89478		3.184			2.67493
	2.96533		2.82533			2.21227
	2.252		2.45867			2.23364
	2.46923		6.38069			2.8556
	2.95333		5.764			3.63067
	3.76667		4.01867			2.89123
	1.40133		3.84			1.48827
	4.63538		4.96054			1.38853
	3.88462		3.82
			5.85158
			6.654
			3.93429
			1.94233
			3.03073
			5.31333
