# Supplementary material for: An atypical Arp2/3 complex is required for Plasmodium DNA segregation and malaria transmission
Source: Nat Microbiol. 2025 Jun 13;10(7):1775–90. doi: 10.1038/s41564-025-02023-6 (PMC12222016; doi:10.1038/s41564-025-02023-6)
Supplement: Supplementary file 14 — Statistical source data. [file 41564_2025_2023_MOESM14_ESM.xlsx]

## Sheet: Ext Data Fig 4e
	Pb820			Pb820ARPC1-HA
Replicate #	1	2	3	1	2	3
Female	267	270	234	361	364	401
Male	222	218	119	520	533	913
