# Supplementary material for: An atypical Arp2/3 complex is required for Plasmodium DNA segregation and malaria transmission
Source: Nat Microbiol. 2025 Jun 13;10(7):1775–90. doi: 10.1038/s41564-025-02023-6 (PMC12222016; doi:10.1038/s41564-025-02023-6)
Supplement: Supplementary file 15 — Statistical source data. [file 41564_2025_2023_MOESM15_ESM.xlsx]

## Sheet: Ext Data Fig 5b
Gene ID	Parasite stage	Average Expression	% Expressed	Scaled Average Expression
PBANKA-1007500	Ring	33.9369	6.38298	0.593064
PBANKA-1007500	Trophozoite	2.00851	16.4179	-1.68634
PBANKA-1007500	Schizont	59.8377	29.2683	1.10867
PBANKA-1007500	Female	19.6005	44.0945	0.10204
PBANKA-1007500	Male	82.403	59.4595	1.40192
PBANKA-1007500	ook	12.547	28.1553	-0.287594
PBANKA-1007500	ookoo	9.88594	48.913	-0.490884
PBANKA-1007500	oocyst	6.42895	51.8868	-0.846062
PBANKA-1007500	Spz	49.4282	10.8949	0.934225
PBANKA-1007500	EEF	6.56624	44.0252	-0.82904
PBANKA-0811800	Ring	9.12786	3.40426	0.614769
PBANKA-0811800	Trophozoite	0.993376	2.98507	-0.424932
PBANKA-0811800	Schizont	0.150716	2.43902	-0.776377
PBANKA-0811800	Female	18.6008	51.9685	1.03711
PBANKA-0811800	Male	119.292	89.1892	2.19763
PBANKA-0811800	ook	3.00935	9.70874	0.0220435
PBANKA-0811800	ookoo	0.214478	1.63043	-0.741882
PBANKA-0811800	oocyst	0.0462764	1.88679	-0.837236
PBANKA-0811800	Spz	0.192724	0.389105	-0.753442
PBANKA-0811800	EEF	1.2847	18.239	-0.337684
PBANKA-1014200	Ring	1.07117	1.2766	-0.530737
PBANKA-1014200	Trophozoite	5.22862	11.9403	0.523249
PBANKA-1014200	Schizont	0.0736666	0.406504	-1.15969
PBANKA-1014200	Female	2.90131	17.3228	0.0754009
PBANKA-1014200	Male	27.7963	60.8108	1.9889
PBANKA-1014200	ook	5.48194	13.5922	0.56141
PBANKA-1014200	ookoo	7.14075	28.8043	0.779535
PBANKA-1014200	oocyst	1.95417	23.5849	-0.190808
PBANKA-1014200	Spz	0	0	-1.22773
PBANKA-1014200	EEF	0.531772	7.54717	-0.819531
PBANKA-1229300	Ring	4.48247	8.51064	0.0729828
PBANKA-1229300	Trophozoite	3.59203	29.8507	-0.329541
PBANKA-1229300	Schizont	5.10433	14.6341	0.316996
PBANKA-1229300	Female	3.06561	36.2205	-0.606068
PBANKA-1229300	Male	12.5979	67.5676	2.13599
PBANKA-1229300	ook	3.75118	37.8641	-0.252162
PBANKA-1229300	ookoo	5.53727	61.413	0.472619
PBANKA-1229300	oocyst	2.39533	50.9434	-1.01524
PBANKA-1229300	Spz	6.08758	4.28016	0.65618
PBANKA-1229300	EEF	1.80163	38.9937	-1.45175
PBANKA-0612300	Ring	10.3125	16.1702	0.441117
PBANKA-0612300	Trophozoite	8.93873	55.2239	0.290509
PBANKA-0612300	Schizont	0.492905	2.43902	-1.91467
PBANKA-0612300	Female	5.08886	38.5827	-0.279456
PBANKA-0612300	Male	32.378	87.8378	1.69973
PBANKA-0612300	ook	1.66298	11.6505	-1.24147
PBANKA-0612300	ookoo	8.81241	70.1087	0.275629
PBANKA-0612300	oocyst	8.6175	73.5849	0.25229
PBANKA-0612300	Spz	5.83525	1.16732	-0.144947
PBANKA-0612300	EEF	12.2075	78.6164	0.621276
