# Supplementary material for: An atypical Arp2/3 complex is required for Plasmodium DNA segregation and malaria transmission
Source: Nat Microbiol. 2025 Jun 13;10(7):1775–90. doi: 10.1038/s41564-025-02023-6 (PMC12222016; doi:10.1038/s41564-025-02023-6)
Supplement: Supplementary file 16 — Statistical source data. [file 41564_2025_2023_MOESM16_ESM.xlsx]

## Sheet: Ext Data Fig 7e
Absolute counts
Treatment	DMSO		CK-689 250 µM			CK-689 100 µM		CK-666 250 µM			CK-666 100 µM		CK-666 50 µM		CK-869 100 µM
Replicate #	1	2	1	2	3	1	2	1	2	3	1	2	1	2	1	2
DNA+	33	22	38	50	55	22	25	2	1	3	5	0	43	17	5	2
DNA-	31	23	52	16	25	25	43	60	22	19	13	35	22	7	36	25
% of Total
	DMSO		CK-689 250 µM			CK-689 100 µM		CK-666 250 µM			CK-666 100 µM		CK-666 50 µM		CK-869 100 µM
Replicate #	1	2	1	2	3	1	2	1	2	3	1	2	1	2	1	2
DNA+ Microgametes (%)	51.5625	48.8889	42.2222	75.7576	68.75	46.8085	36.7647	3.22581	4.34783	13.6364	27.7778	0	66.1538	70.8333	12.1951	7.40741

## Sheet: Ext Data Fig 7f
Cell type	Females										Activated Males										Microgametes
Treatment	DMSO		CK-689 250 µM			CK-666 250 µM			CK-666 50 µM		DMSO		CK-689 250 µM			CK-666 250 µM			CK-666 50 µM		DMSO		CK-689 250 µM			CK-666 250 µM			CK-666 50 µM
Replicate #	1	2	1	2	3	1	2	3	1	2	1	2	1	2	3	1	2	3	1	2	1	2	1	2	3	1	2	3	1	2
Normalised DNA content	0.727358	0.930644	1.1236	0.821004	0.797636	0.816846	0.906526	0.955052	0.631966	1.0598	11.6577	8.41745	9.37956	8.45818	12.3059	13.4147	10.2315	7.20886	5.47799	11.9788	0.657387	1.04359	1.14097	1.22252	1.05959	0.851402	1.29668	2.03156	0.883564	0.924535
	1.1255	0.899361	1.30462	1.06182	0.98862	1.17843	1.07571	0.941491	0.848236	1.08696	7.33388	4.79216	4.48527	9.89541	11.5725	7.98089	9.66114	10.717	7.70667	8.47824	0.673187	1.08212	1.28481	1.24045	1.07575	0.692145		1.13149	0.93733	1.19664
	1.07125	1.22493	1.45052	0.965422	1.01415	0.938186	0.796642	0.942293	1.30795	1.05581	11.4997	10.374	14.6958	9.14443	12.7919	14.2398	8.60589	7.07673	6.71381	8.98674	0.947699	1.08772	0.905438	0.873474	0.987938			0.0717	1.38151	1.04081
	1.43936	1.13569	0.780608	0.922891	0.81604	0.77993	1.19977	1.04343	0.529817	1.02191	7.849	13.0903	13.3256	8.94245	10.7281	12.8976	4.2239	7.64362	4.44452		0.657416	1.08257	1.85643	1.21683	1.30873			0.687008	0.730082	1.09011
	0.946388	1.00843	1.05755	1.00987	0.842726	0.934443	1.11683	0.894856	0.662863	1.02856	7.86713		10.9508	6.34545	8.98581	12.5185	11.7217	8.43543	4.97961		0.651993	1.46353	1.21591	1.04933	1.35722				0.558504	1.14778
	1.1137	1.07474	0.915377	1.13016	1.03939	0.727743	1.10887	0.720031	0.663427	1.06318	4.47885			12.8845	5.36046	12.2883	10.0963	11.7055	4.26791		0.969642	1.11765	1.63859	1.3166	1.19332				0.725208	1.38917
	1.30215	1.22566	1.07563	2.09573	0.836764	0.787846	1.14837	0.878225	0.586431	0.751269	9.69579			13.3544	9.17987	9.53153	6.31373	8.9754	6.67259		1.02387	1.49009	1.39491	1.2443	1.30644				0.712241	1.32182
	1.29715	0.977555	1.42903	1.19945	0.947289	0.701907	0.877319	1.02043	0.677265	0.884886					6.47075	7.16031	10.2136	8.06518	3.80875		0.960261	1.15723	1.97733	1.07515	0.979513				0.884017	1.17526
	0.974648	0.936405	0.628055	1.02627	1.63156	0.868465	0.953402	0.837918	0.767761	1.56882					18.6788	7.44477	7.24143	8.61737	7.08508		0.759193	1.56047	3.36659	1.02908	1.10682				0.986023	1.3025
	1.18133	1.13086	0.599173	0.747553	1.33186	0.829947	0.948637	0.836165	0.68337	0.478814					8.80637	11.6042	7.78965	7.28956	11.1409		1.03133	1.78983	2.15523	1.13319	1.01298				0.726219	1.03674
	1.06338	0.624668	0.63585	0.691778	1.83777	0.930587	1.08315	1.49326	0.666604						10.5334	5.85403	10.3087	7.00804	10.382		1.06357	0.852618	1.89335	0.249463	1.09469				0.854048	0.51757
	0.869799	1.12222		0.923539	1.16218	1.09471	0.827337	0.658911	1.05801						9.61678	14.0984	10.9609	9.93646	8.92384		0.272501	1.29723	1.33386	1.94299	1.18497				0.920914	1.25693
	0.840562	0.970932		0.88339	0.954171	1.07719	1.04177	0.603731	0.839975						12.3294		11.0761	5.26683	10.0992		1.08018	0.986964	1.32864	1.18884	1.31818				0.755668	1.62763
	1.14485	0.955248		0.949953	0.911127	1.14549	1.05143	0.717979	1.6701								11.1729	4.24485	9.69117		1.25288	1.3747	1.68243	0.93302	0.886289				0.943433	1.23416
	1.06144	0.962143		1.04542	0.847652	0.911591	0.881993	0.796056	1.37193								8.08203	7.64342	11.4447		1.33021	0.943908	1.64763	1.58328	1.13045				0.451647	1.442
	0.942501	0.908684		1.65999	0.929818	1.47966	0.875449	0.907237	1.46073								10.7973	8.29003	11.4549		1.41665	1.2659	1.64112	1.01233	1.27407				0.358519	1.1463
	1.00448	0.909022		1.03981	1.10789	1.26787	0.759157	0.846088	1.12164								7.79218	7.68606	10.631		0.904756	1.02234	1.08874	0.332542	1.37813				0.914721
	1.14553	0.972921		1.21711	0.881138	1.41579	0.853165	0.977147	1.03699								10.8444	4.94647	9.55499		1.02223	1.45696	1.14122	0.889519	1.42961				1.62853
	0.913644	1.02987		0.722134	0.969075	1.29562	1.142	0.888696	0.815064								15.3276	11.4434	14.1822		1.16786		1.5998	0.986337	1.30256				1.80744
	0.875184			0.875056	0.936013	1.20029	1.30698	0.828576	0.748301								5.98954	7.31682	7.20784		1.00166		1.77591	1.20729	0.944552				1.63638
	1.05692			0.800139	0.893294	1.22261	0.897037	1.04593	1.17163									8.05988	13.0818		1.05612		1.45068	0.993312	0.998612				1.64301
	0.583828			0.807188	0.966254	0.992753	1.10983	0.886209	0.982251									5.13114			1.01398		2.00084	0.234808	1.28515				1.82729
	1.04885			0.962624	0.931369	1.00408	1.07196	0.964078	0.866885									8.58924			2.06424		1.53581	0.900338	0.952338				1.57078
	0.907453			0.93922	0.87057	1.14381	0.974146	0.853295	0.951588									7.28867			1.01494		1.86698	1.21318	0.946635				1.38562
	0.892794			0.831704	1.12826	1.2254	1.00506	0.812042	1.32993									6.54988			1.18535		1.80098	0.895126	1.1307				1.11923
	0.899239			0.99408	0.935499	1.15334	0.914336	0.911589	1.41083									8.34459					1.11464	1.06344	1.14619				1.18536
	0.849275			1.05563	0.867902	0.943375	1.05695	0.673749	1.17249									7.7481					1.28128	1.13585	1.13706				1.53455
	0.849591			0.936156	1.12238	0.910773	1.1165	0.696837	1.50658									10.7041					1.53804	1.35459	0.95775				1.26921
	0.909312			0.684897	0.807228	0.708621	0.880567	1.00926	1.07568									6.58241					1.88238	1.13015	1.30171				1.55688
					1.10455	0.787469	0.918084	0.799273	1.01761									7.82567					1.4599	1.14484	1.24955				1.17233
					1.23961	0.650689	1.04297	0.729249	1.36609									5.94591					1.12567	1.06622	1.25992				1.4392
					0.8546	0.719907	1.14037	0.705015										6.98004					0.837951	1.03235	1.50948				1.39342
					0.817154	0.627441	0.981913	0.93873															0.767096	0.837063	1.09697				1.10179
					0.678477	0.882509	0.854847	0.780297																1.29837	1.21871				1.14103
						0.797915	1.0646	0.735723																1.11288	1.78359				1.34052
						1.01683		0.673089																1.02372	1.18627				1.08375
						0.881671		0.712065																0.991901	1.56133
						0.983755		0.849256																1.11436	1.54797
						0.885074		0.591911																1.17792
						1.15846		1.20105																1.23896
						0.945581		0.739197																1.04995
						1.35752		0.750498																1.01029
						1.22697		0.644615																0.849747
						0.936663		0.844999
						0.862646		0.796763
						1.05459		0.802537
						1.07272
						1.08083
						1.21962
						1.0458
						1.11805
