# Supplementary material for: An atypical Arp2/3 complex is required for Plasmodium DNA segregation and malaria transmission
Source: Nat Microbiol. 2025 Jun 13;10(7):1775–90. doi: 10.1038/s41564-025-02023-6 (PMC12222016; doi:10.1038/s41564-025-02023-6)
Supplement: Supplementary file 17 — Statistical source data. [file 41564_2025_2023_MOESM17_ESM.xlsx]

## Sheet: Ext Data Fig 8d
Treatment	DMSO			LatB			CytoD
Replicate #	1	2	3	1	2	3	1	2	3
DNA+	26	48	42	34	32	46	81	39	45
DNA-	30	14	14	22	7	14	65	6	19
% of Total
	DMSO			CK-689 250 µM			CK-689 100 µM
Replicate #	1		2	1	2	3	1		2
DNA+ Microgametes (%)	46.4286	77.4194	75	60.7143	82.0513	76.6667	55.4795	86.6667	70.3125
