# Supplementary material for: An atypical Arp2/3 complex is required for Plasmodium DNA segregation and malaria transmission
Source: Nat Microbiol. 2025 Jun 13;10(7):1775–90. doi: 10.1038/s41564-025-02023-6 (PMC12222016; doi:10.1038/s41564-025-02023-6)
Supplement: Supplementary file 18 — Statistical source data. [file 41564_2025_2023_MOESM18_ESM.xlsx]

## Sheet: Ext Data Fig 9d
Cell type	Females		Activated males		Microgametes
Replicate #	1	2	1	2	1	2
Normalised DNA content	1.02649	0.885718	7.90876		0.375408	0.843261
	0.97029	0.982268	10.4806		1.15016	0.634348
	1.10494	1.21625	11.4334		0.901445	0.873666
	0.935562	1.09602	11.0726		1.11486	1.31136
	0.867581	1.09013	12.0515		0.706309	0.444444
	0.847405	0.611395			1.14605	1.67988
	0.845117	0.791258			1.09314	1.06268
	0.778292	0.646286			1.12633	1.03504
	0.874073	0.972504			1.59941	1.34042
	0.819152	0.943679			1.21789	0.969731
	1.33703	0.974733			1.00867	0.842364
	1.21712	0.859437			0.771376	0.817483
	1.01999	0.81314			0.76448	1.02244
	1.27584	0.602301			0.80782	0.764668
	1.40572	1.13131			0.805697	1.37261
	0.79034	1.27197			1.92968	0.919916
	0.957513	0.86892			0.883836	0.427779
	1.09606	0.95245			0.823674	0.350853
	1.14058	1.18754			1.00558	0.958826
	0.867506	0.934834				1.04672
	0.855427	1.07127				0.860725
	0.968261	1.23987
	0.999714	1.09318
		1.18751
		1.22563
		1.10258
		1.09172
		1.11772
		0.968934
		1.072
		0.997435
