# Supplementary material for: An atypical Arp2/3 complex is required for Plasmodium DNA segregation and malaria transmission
Source: Nat Microbiol. 2025 Jun 13;10(7):1775–90. doi: 10.1038/s41564-025-02023-6 (PMC12222016; doi:10.1038/s41564-025-02023-6)
Supplement: Supplementary file 19 — Statistical source data. [file 41564_2025_2023_MOESM19_ESM.xlsx]

## Sheet: Ext Data Fig 10c
	Normalised Gray value
	Pb473NDC80-YFP 3 mpa			Pb473ARPC1(-)ns-NDC80-YFP 3 mpa
Distance (µm)	Tubulin	NDC80	DNA	Tubulin	NDC80	DNA
0	0.00121887	0	0.00644339	0.0008054	0	0.00187471
0.02476	0.00272538	0	0.00477939	0.00326329	0.000279309	0.00187471
0.04952	0.00491568	0	0.00372428	0.00565643	0.00114819	0.00187471
0.07428	0.00672936	0	0.00181543	0.00808238	0.00249568	0.00337448
0.09904	0.00790556	0	0.00244205	0.00993445	0.00373816	0.00454992
0.12379	0.0114244	0.000233473	0.00578778	0.0099992	0.00432059	0.00673396
0.14855	0.0173055	0.00116457	0.00846179	0.00820124	0.00429321	0.00794502
0.17331	0.025534	0.00294651	0.0109457	0.00490868	0.0038146	0.00845119
0.19807	0.0375667	0.00460375	0.0144735	0.00217227	0.00293381	0.00853368
0.22283	0.0510985	0.00538022	0.0200921	0.000961513	0.00233876	0.00777629
0.24759	0.064489	0.00493508	0.0282768	0.000957965	0.0025333	0.00746509
0.27235	0.077927	0.00362008	0.0335942	0.00535662	0.00405343	0.0111189
0.29711	0.093114	0.00222512	0.0328146	0.0119808	0.00671793	0.0182784
0.32187	0.114035	0.00148164	0.026289	0.0210557	0.0104104	0.0354133
0.34663	0.146192	0.00189323	0.0181317	0.0291629	0.0138357	0.0523963
0.37138	0.194008	0.00406886	0.0128916	0.0364	0.0168576	0.0658529
0.39614	0.259067	0.00844891	0.0141674	0.0418835	0.0190204	0.0718257
0.4209	0.338552	0.0160204	0.0230013	0.0458794	0.020414	0.070699
0.44566	0.427849	0.0271301	0.0365969	0.0520991	0.022117	0.0698254
0.47042	0.520152	0.0407654	0.0518951	0.0598515	0.0235741	0.0715577
0.49518	0.608826	0.0541315	0.0673786	0.0737021	0.0256473	0.0800351
0.51994	0.691032	0.0626736	0.0793037	0.0936198	0.0279106	0.0928
0.5447	0.765845	0.0636357	0.0863721	0.122353	0.0300041	0.107361
0.56946	0.834149	0.0587937	0.08898	0.165447	0.03263	0.119687
0.59422	0.895437	0.0523706	0.0839204	0.221952	0.0360239	0.129419
0.61897	0.945975	0.049161	0.0701234	0.29721	0.0399695	0.138624
0.64373	0.981601	0.0535326	0.051175	0.38502	0.0446798	0.144953
0.66849	1	0.0655004	0.0338004	0.48364	0.0493178	0.148636
0.69325	0.995472	0.0812798	0.0267175	0.587485	0.0532043	0.148451
0.71801	0.973607	0.0977361	0.031244	0.687766	0.056828	0.144643
0.74277	0.941336	0.113992	0.0460928	0.781314	0.0589967	0.132949
0.76753	0.907475	0.132317	0.0665151	0.861092	0.0611619	0.118118
0.79229	0.880293	0.155385	0.0862883	0.923279	0.0624787	0.102269
0.81705	0.862006	0.183605	0.104705	0.968209	0.0634983	0.0906291
0.8418	0.850786	0.211945	0.120459	0.994403	0.0642169	0.0871796
0.86656	0.842291	0.230048	0.129681	1	0.0655506	0.0912421
0.89132	0.829717	0.232751	0.133001	0.990401	0.0665564	0.0994646
0.91608	0.808912	0.220981	0.129393	0.963478	0.0687404	0.109622
0.94084	0.780412	0.201289	0.120516	0.925011	0.0701607	0.117707
0.9656	0.748706	0.183229	0.110557	0.879366	0.0705629	0.121481
0.99036	0.721632	0.172738	0.106258	0.831482	0.0708301	0.121035
1.01512	0.703938	0.170057	0.112157	0.787517	0.0728321	0.119305
1.03988	0.699319	0.17231	0.129011	0.74926	0.0775649	0.115799
1.06464	0.70713	0.176901	0.152257	0.717877	0.0875162	0.116189
1.08939	0.722902	0.18396	0.173205	0.69151	0.102215	0.119717
1.11415	0.738607	0.192968	0.181784	0.668139	0.119955	0.126989
1.13891	0.748108	0.202146	0.17605	0.647691	0.138345	0.132255
1.16367	0.748532	0.206741	0.16301	0.628653	0.153912	0.1352
1.18843	0.739749	0.204057	0.14808	0.612648	0.166467	0.136477
1.21319	0.724417	0.19561	0.136001	0.602879	0.173272	0.130757
1.23795	0.706871	0.18696	0.127656	0.598082	0.175319	0.123088
1.26271	0.691278	0.182853	0.122998	0.598794	0.172538	0.113495
1.28747	0.678817	0.183362	0.122424	0.60333	0.166747	0.102734
1.31222	0.669286	0.184801	0.124258	0.608857	0.160135	0.0924101
1.33698	0.661509	0.181712	0.126355	0.616032	0.15545	0.07664
1.36174	0.653924	0.171436	0.128386	0.622683	0.154102	0.0612111
1.3865	0.646311	0.157255	0.130419	0.632321	0.156091	0.0528537
1.41126	0.639123	0.146704	0.131779	0.642602	0.160492	0.0526006
1.43602	0.633397	0.14607	0.131009	0.6529	0.165629	0.0618729
1.46078	0.630668	0.156675	0.130387	0.661971	0.169803	0.0757083
1.48554	0.630853	0.176032	0.130136	0.662295	0.173421	0.085438
1.5103	0.632196	0.198911	0.12997	0.654988	0.173125	0.0910546
1.53506	0.629937	0.219267	0.128686	0.63722	0.169475	0.0896467
1.55981	0.622285	0.233365	0.120537	0.612831	0.161473	0.0839439
1.58457	0.60645	0.239701	0.104886	0.587236	0.149879	0.0757214
1.60933	0.582302	0.238161	0.0875335	0.564719	0.137749	0.0656148
1.63409	0.555427	0.231536	0.0818327	0.551813	0.127542	0.0589127
1.65885	0.531772	0.223073	0.088508	0.546819	0.121994	0.0602307
1.68361	0.518602	0.215343	0.100942	0.549817	0.12129	0.0756445
1.70837	0.523005	0.206995	0.11843	0.555846	0.12445	0.1021
1.73313	0.546052	0.194297	0.137307	0.561258	0.12925	0.127941
1.75789	0.581311	0.174424	0.15686	0.564973	0.134219	0.140292
1.78265	0.621213	0.15041	0.170536	0.564639	0.140677	0.137576
1.8074	0.656932	0.128881	0.167151	0.563587	0.147505	0.124608
1.83216	0.681976	0.115318	0.143512	0.561896	0.156398	0.113949
1.85692	0.693588	0.110936	0.108226	0.560168	0.166807	0.111639
1.88168	0.691717	0.113472	0.079025	0.557944	0.177404	0.120493
1.90644	0.681269	0.119436	0.0666891	0.553038	0.188561	0.13834
1.9312	0.667217	0.12709	0.0764992	0.543333	0.197368	0.164824
1.95596	0.654405	0.135998	0.105401	0.529479	0.204607	0.19961
1.98072	0.646227	0.145757	0.145572	0.511515	0.208797	0.244921
2.00548	0.645954	0.154823	0.190075	0.494195	0.21182	0.294669
2.03023	0.655627	0.161391	0.230143	0.479186	0.21868	0.346317
2.05499	0.674888	0.165567	0.250211	0.469999	0.23075	0.387429
2.07975	0.698447	0.171572	0.244725	0.464149	0.253887	0.42576
2.10451	0.718131	0.183327	0.213184	0.460539	0.285729	0.446481
2.12927	0.725905	0.201395	0.164735	0.454861	0.323791	0.452857
2.15403	0.716074	0.221443	0.121178	0.444459	0.361983	0.444008
2.17879	0.689273	0.236594	0.0932198	0.428601	0.392933	0.420368
2.20355	0.650398	0.241359	0.0794921	0.410021	0.413804	0.388691
2.22831	0.611422	0.234754	0.0752234	0.393916	0.421362	0.355702
2.25307	0.585461	0.222754	0.0735626	0.38581	0.417206	0.325412
2.27782	0.579653	0.21193	0.0819197	0.393947	0.404913	0.305551
2.30258	0.5951	0.204841	0.109749	0.419461	0.38981	0.298084
2.32734	0.623901	0.202408	0.153706	0.460181	0.375262	0.307269
2.3521	0.653707	0.203637	0.203455	0.51285	0.368543	0.330881
2.37686	0.675036	0.207507	0.242798	0.568801	0.370155	0.364777
2.40162	0.680883	0.214018	0.260328	0.62117	0.383132	0.406696
2.42638	0.672871	0.222301	0.25568	0.666146	0.406763	0.448209
2.45114	0.655482	0.228963	0.23634	0.701834	0.438241	0.475059
2.4759	0.635485	0.230638	0.217466	0.726915	0.47421	0.476553
2.50065	0.620428	0.225143	0.2088	0.745017	0.515612	0.447671
2.52541	0.613141	0.213699	0.213083	0.755625	0.555668	0.395939
2.55017	0.613986	0.203369	0.230292	0.762328	0.60263	0.352322
2.57493	0.620676	0.199775	0.256038	0.765297	0.657158	0.333548
2.59969	0.629498	0.204756	0.284614	0.765026	0.722964	0.347515
2.62445	0.63748	0.21737	0.312931	0.760876	0.796978	0.385339
2.64921	0.641814	0.233508	0.335928	0.756875	0.878106	0.433116
2.67397	0.640291	0.245581	0.358248	0.752481	0.947144	0.486759
2.69873	0.630417	0.253715	0.384846	0.75095	0.991327	0.537127
2.72349	0.611494	0.263172	0.411385	0.751605	1	0.587744
2.74824	0.583794	0.279419	0.432302	0.753313	0.968413	0.635888
2.773	0.550098	0.306524	0.439422	0.752933	0.901061	0.663347
2.79776	0.516152	0.339849	0.428555	0.746643	0.814041	0.673219
2.82252	0.490064	0.372401	0.416509	0.727363	0.714235	0.651771
2.84728	0.478606	0.404201	0.421883	0.697222	0.616618	0.623903
2.87204	0.485569	0.437751	0.451137	0.654653	0.524883	0.605944
2.8968	0.507918	0.481456	0.485162	0.602425	0.443834	0.605006
2.92156	0.53945	0.53471	0.506135	0.547439	0.377428	0.61426
2.94632	0.572814	0.589558	0.498387	0.487897	0.331033	0.613679
2.97108	0.600657	0.635541	0.459246	0.432588	0.300205	0.594971
2.99583	0.617392	0.665511	0.405455	0.381604	0.284313	0.563348
3.02059	0.623294	0.681422	0.361606	0.337004	0.27809	0.534427
3.04535	0.620682	0.695884	0.352913	0.300574	0.277048	0.52687
3.07011	0.614336	0.721925	0.390648	0.273867	0.279821	0.551543
3.09487	0.612432	0.769095	0.457449	0.254607	0.283362	0.5989
3.11963	0.621261	0.835617	0.52243	0.24488	0.287225	0.651103
3.14439	0.643946	0.901883	0.551756	0.241334	0.288819	0.701214
3.16915	0.680471	0.955134	0.536533	0.242699	0.287507	0.741808
3.19391	0.727179	0.987428	0.497494	0.246311	0.284399	0.769497
3.21866	0.775423	0.99704	0.470126	0.250497	0.280618	0.801438
3.24342	0.817218	0.993206	0.476742	0.251955	0.27989	0.822975
3.26818	0.848632	0.991078	0.501931	0.251726	0.283306	0.849991
3.29294	0.866284	0.994665	0.515341	0.248344	0.293994	0.869072
3.3177	0.871038	1	0.496877	0.241491	0.310792	0.871483
3.34246	0.868795	0.998481	0.455338	0.231861	0.328977	0.85495
3.36722	0.865174	0.985961	0.419908	0.220633	0.345991	0.801135
3.39198	0.866151	0.966666	0.415897	0.208549	0.353041	0.725199
3.41674	0.874006	0.94881	0.448083	0.19807	0.345421	0.634199
3.4415	0.889289	0.935817	0.500202	0.189912	0.326871	0.557561
3.46625	0.910173	0.921893	0.54543	0.185628	0.303026	0.521402
3.49101	0.93064	0.895143	0.565706	0.185657	0.282538	0.54675
3.51577	0.945765	0.847048	0.557869	0.18973	0.272374	0.613189
3.54053	0.952979	0.776544	0.535294	0.196833	0.274618	0.709334
3.56529	0.948477	0.691782	0.522609	0.20543	0.285136	0.794571
3.59005	0.933517	0.612352	0.529903	0.213449	0.299177	0.843764
3.61481	0.911018	0.557009	0.551108	0.219023	0.314954	0.855053
3.63957	0.882516	0.535535	0.575148	0.221601	0.332461	0.842701
3.66433	0.850022	0.545703	0.600254	0.219215	0.354079	0.813686
3.68909	0.813104	0.57558	0.632586	0.213117	0.377654	0.79073
3.71384	0.771171	0.607651	0.678579	0.20451	0.397186	0.759257
3.7386	0.726991	0.625124	0.741174	0.195247	0.407679	0.719238
3.76336	0.681414	0.626542	0.805685	0.187514	0.406308	0.674344
3.78812	0.63807	0.615665	0.858737	0.182433	0.395283	0.63542
3.81288	0.602151	0.596311	0.884133	0.181788	0.380983	0.600822
3.83764	0.576628	0.571026	0.867008	0.185026	0.370031	0.594892
3.8624	0.560504	0.542605	0.801315	0.192008	0.365049	0.592933
3.88716	0.551427	0.511517	0.713802	0.200995	0.367463	0.59987
3.91192	0.548112	0.47922	0.653178	0.209524	0.377499	0.61749
3.93667	0.547154	0.456402	0.665512	0.215743	0.39129	0.645011
3.96143	0.546449	0.449319	0.761074	0.21778	0.411069	0.684691
3.98619	0.5464	0.458036	0.883689	0.216109	0.42626	0.732239
4.01095	0.547335	0.473563	0.974407	0.21138	0.43163	0.77196
4.03571	0.549652	0.484994	1	0.205641	0.420553	0.816584
4.06047	0.552545	0.483657	0.963816	0.200695	0.389584	0.870923
4.08523	0.55685	0.465052	0.895412	0.197441	0.341506	0.925141
4.10999	0.559674	0.436933	0.833673	0.197606	0.286212	0.978833
4.13475	0.559587	0.405457	0.802275	0.19992	0.236398	1
4.15951	0.553083	0.373872	0.802641	0.203944	0.200312	0.983593
4.18426	0.538954	0.347098	0.822059	0.207655	0.18511	0.924138
4.20902	0.518531	0.326459	0.843474	0.209047	0.189884	0.842526
4.23378	0.495165	0.314399	0.861783	0.207283	0.203756	0.784607
4.25854	0.473083	0.313857	0.882213	0.201538	0.224859	0.765258
4.2833	0.458036	0.32556	0.909921	0.194049	0.243164	0.792738
4.30806	0.453101	0.347649	0.942923	0.186761	0.260921	0.833869
4.33282	0.456305	0.372745	0.965781	0.180897	0.280283	0.864046
4.35758	0.463363	0.395505	0.966129	0.176815	0.303574	0.871944
4.38234	0.469602	0.410323	0.943247	0.175442	0.332481	0.860012
4.40709	0.469342	0.411007	0.909419	0.176746	0.363098	0.838179
4.43185	0.462772	0.395414	0.878848	0.178888	0.389762	0.826265
4.45661	0.451476	0.366898	0.861983	0.182384	0.408069	0.818571
4.48137	0.438016	0.33249	0.852345	0.18669	0.413394	0.819921
4.50613	0.42579	0.307569	0.846232	0.1916	0.404943	0.839645
4.53089	0.415413	0.307364	0.828905	0.196548	0.391436	0.872368
4.55565	0.40794	0.337139	0.805588	0.202486	0.37292	0.882714
4.58041	0.403318	0.390327	0.802173	0.207971	0.360412	0.867749
4.60517	0.400444	0.447289	0.824463	0.213236	0.35395	0.810617
4.62993	0.399181	0.49006	0.862757	0.217094	0.353529	0.730027
4.65468	0.398663	0.506076	0.890559	0.21819	0.356624	0.652078
4.67944	0.398151	0.493801	0.88304	0.216669	0.358405	0.606019
4.7042	0.396671	0.46425	0.850386	0.213673	0.357488	0.593912
4.72896	0.394268	0.427734	0.821476	0.209191	0.353116	0.615428
4.75372	0.390567	0.389938	0.826731	0.205891	0.345987	0.65872
4.77848	0.387838	0.357844	0.866501	0.204778	0.335216	0.69963
4.80324	0.386477	0.331403	0.908322	0.205386	0.321099	0.721467
4.828	0.384963	0.306747	0.921932	0.208143	0.304132	0.719888
4.85276	0.381537	0.282772	0.896756	0.210082	0.284793	0.689488
4.87751	0.37516	0.262479	0.837417	0.21061	0.268212	0.651752
4.90227	0.365619	0.251568	0.763655	0.207566	0.258898	0.61799
4.92703	0.353317	0.256083	0.706233	0.202695	0.258574	0.591829
4.95179	0.343107	0.275461	0.665717	0.197258	0.263916	0.5699
4.97655	0.339474	0.302035	0.655009	0.193917	0.27229	0.555478
5.00131	0.343183	0.322327	0.695086	0.194744	0.276506	0.537577
5.02607	0.352454	0.325578	0.771746	0.199234	0.276088	0.52284
5.05083	0.364847	0.311064	0.857272	0.208238	0.273113	0.505358
5.07559	0.374459	0.28712	0.928034	0.21761	0.271114	0.486348
5.10035	0.377574	0.267222	0.960048	0.224031	0.272584	0.465787
5.1251	0.372505	0.256092	0.963171	0.22838	0.275054	0.45442
5.14986	0.36231	0.250656	0.953939	0.226672	0.276813	0.461104
5.17462	0.349321	0.244849	0.940447	0.223483	0.277931	0.496627
5.19938	0.337381	0.233575	0.935036	0.218995	0.279743	0.558086
5.22414	0.329887	0.216554	0.93772	0.216002	0.286302	0.627968
5.2489	0.328657	0.199042	0.939163	0.216851	0.29907	0.681965
5.27366	0.332978	0.188203	0.926734	0.220124	0.316056	0.700869
5.29842	0.339222	0.188331	0.895989	0.225108	0.334262	0.681226
5.32318	0.342615	0.201362	0.846902	0.228095	0.344162	0.633856
5.34794	0.341034	0.229357	0.780361	0.226584	0.344432	0.575532
5.37269	0.331474	0.263386	0.723976	0.217941	0.332816	0.51732
5.39745	0.31535	0.296274	0.695514	0.202524	0.307079	0.45745
5.42221	0.297886	0.320532	0.701366	0.183126	0.275994	0.391822
5.44697	0.283868	0.328649	0.732358	0.162944	0.234952	0.327619
5.47173	0.27878	0.318534	0.768112	0.146372	0.19498	0.273483
5.49649	0.28511	0.29452	0.785018	0.13723	0.157655	0.24141
5.52125	0.300708	0.2673	0.760778	0.138405	0.12622	0.237029
5.54601	0.320446	0.250554	0.700683	0.149504	0.102783	0.253474
5.57077	0.336491	0.251422	0.62239	0.171553	0.0860404	0.270657
5.59552	0.345533	0.269175	0.550997	0.199971	0.0742989	0.277183
5.62028	0.346604	0.292244	0.513448	0.234619	0.0661161	0.261936
5.64504	0.342697	0.307992	0.515035	0.270247	0.0598935	0.229401
5.6698	0.33809	0.311223	0.545715	0.303137	0.0550031	0.194962
5.69456	0.337389	0.306005	0.57988	0.32995	0.0532474	0.164779
5.71932	0.343777	0.30243	0.595051	0.345361	0.0525526	0.141608
5.74408	0.355496	0.304549	0.584727	0.345893	0.0527638	0.123298
5.76884	0.368313	0.306862	0.558015	0.330108	0.0523093	0.101281
5.7936	0.37959	0.302787	0.527471	0.298236	0.0492993	0.0755883
5.81836	0.387797	0.287237	0.500429	0.252952	0.0432216	0.0494661
5.84311	0.389184	0.263421	0.47726	0.200883	0.0352655	0.0261091
5.86787	0.383737	0.240189	0.447452	0.146335	0.0257302	0.0111545
5.89263	0.37398	0.22643	0.40148	0.0976113	0.0174131	0.00255148
5.91739	0.360225	0.225958	0.350176	0.0579861	0.0113	0.000266209
5.94215	0.344919	0.234271	0.317991	0.0294148	0.00719416	0
5.96691	0.33294	0.241292	0.310452	0.0115878	0.00469919	0
5.99167	0.327499	0.238511	0.320129	0.0029626	0.00324574	0
6.01643	0.332698	0.222628	0.334538	0	0.00214017	0.000944854
6.04119	0.351259	0.197038	0.334164	0.00104489	0.00141964	0.00121106
6.06595	0.381	0.168043	0.311443	0.00343271	0.000916265	0.00090361
6.0907	0.419056	0.141371	0.271349	0.0059039	0.000613622	0.00187471
6.11546	0.458368	0.120237	0.221464	0.007112	0.000297643	0.00204343
6.14022	0.49156	0.104603	0.167409	0.00702596	0	0.00374942
6.16498	0.514595	0.0948604	0.120182	0.00665253	0	0.00374942
6.18974	0.52644	0.0911581	0.0937046	0.00547903	0	0.00349446
6.2145	0.527586	0.0929464	0.0881907	0.00500803	0.000251925	0.00374942
6.23926	0.524162	0.0970041	0.0972421	0.00463992	0.000567904	0.0042181
6.26402	0.519735	0.0992765	0.11183	0.00473927	0.000558617	0.00601219
6.28878	0.515672	0.0964782	0.123924	0.00528122	0.00034979	0.00947478
6.31353	0.507036	0.0893806	0.127574	0.00613098	0.000140964	0.0118613
6.33829	0.489834	0.0799508	0.119784	0.00642723	0	0.0116007
6.36305	0.460339	0.0688051	0.100188	0.00607332	0	0.00895549
6.38781	0.414882	0.0572153	0.0793665	0.00582762	0	0.00496048
6.41257	0.355639	0.0448972	0.067087	0.00509052	0	0.00170973
6.43733	0.289684	0.0322329	0.0643904	0.00435342	0	5.06172e-16
6.46209	0.224823	0.0206622	0.0652764
6.48685	0.166306	0.0112693	0.0610882
6.51161	0.118426	0.00481988	0.0469788
6.53637	0.0836751	0.0017825	0.0280545
6.56112	0.0574695	0.000379708	0.012468
6.58588	0.0370084	2.87996e-05	0.00384187
6.61064	0.0214703	1.78949e-05	0.00189758
6.6354	0.00849306	0.000211104	0.00161085
6.66016	0	0.000519512	0.00137566
6.68492	0	0.000588575	0.000186858
6.70968	0	0.000559216	0.000943957
6.73444	0	0.000566486	0.000471978
6.7592	0	0.000559216	0

## Sheet: Ext Data Fig 10d
	Normalised Gray value
	Pb473NDC80-YFP 7 mpa			Pb473ARPC1(-)ns-NDC80-YFP 7 mpa
Distance (µm)	Tubulin	NDC80	DNA	Tubulin	NDC80	DNA
0	0.0109252	0.00341316	0.0160091	0	0	0
0.01981	0.0155584	0.00265688	0.0133676	0.000606045	0.000521408	0.000238497
0.03961	0.0196393	0.00399852	0.011825	0.000920081	0.000970696	0.000952408
0.05942	0.0228227	0.00552696	0.0111698	0.00243825	0.00141925	0.0036738
0.07923	0.0254066	0.00653752	0.0103224	0.00495045	0.00203635	0.00598138
0.09904	0.0273815	0.00689065	0.0111938	0.00818392	0.0028133	0.00563074
0.11884	0.0298022	0.00703138	0.0123579	0.0118775	0.00355048	0.00457093
0.13865	0.0322777	0.00750476	0.0146289	0.0160954	0.00417458	0.00631464
0.15846	0.0343054	0.00797472	0.0172144	0.0202731	0.00468295	0.00987314
0.17826	0.0357654	0.00848079	0.0177724	0.0244267	0.00509415	0.0129783
0.19807	0.0367479	0.00921803	0.0173539	0.0283109	0.00553541	0.0127935
0.21788	0.0385753	0.0106667	0.0175677	0.0318587	0.00593438	0.0108571
0.23769	0.0524206	0.0120872	0.0188679	0.0350743	0.0063713	0.00688798
0.25749	0.0784869	0.0135895	0.0207958	0.0377647	0.00712099	0.00359641
0.2773	0.116534	0.0154376	0.0224574	0.0399768	0.00816786	0.00199642
0.29711	0.164755	0.0189761	0.0256809	0.0417575	0.00913377	0.00279563
0.31691	0.219954	0.0225015	0.0311149	0.0434978	0.00996089	0.00439719
0.33672	0.282505	0.0269112	0.0390165	0.0468357	0.0107244	0.00608404
0.35653	0.350523	0.0328702	0.0474007	0.0727665	0.0115988	0.00792094
0.37634	0.41887	0.041807	0.0551617	0.111359	0.0125863	0.00818945
0.39614	0.485258	0.0545622	0.0630153	0.155727	0.0138137	0.00778511
0.41595	0.548528	0.0741923	0.0696202	0.204491	0.0155121	0.00880385
0.43576	0.603918	0.0962611	0.0750153	0.256845	0.017522	0.0109077
0.45556	0.64976	0.121499	0.0787237	0.31165	0.0198195	0.013419
0.47537	0.683604	0.14798	0.0799472	0.367924	0.0221621	0.0180152
0.49518	0.705945	0.172393	0.0819381	0.42477	0.0251607	0.0225103
0.51499	0.716797	0.191853	0.0881908	0.481369	0.0293219	0.0270797
0.53479	0.716831	0.204943	0.0927396	0.537328	0.0334083	0.0307598
0.5546	0.707804	0.21102	0.0952005	0.592067	0.0371092	0.0340198
0.57441	0.691859	0.212559	0.0963474	0.645177	0.0411889	0.0402033
0.59422	0.67346	0.206797	0.100864	0.696331	0.049652	0.0489503
0.61402	0.655548	0.19442	0.105444	0.746791	0.0626782	0.0590477
0.63383	0.641446	0.179607	0.110026	0.796674	0.0787568	0.0691736
0.65364	0.629771	0.166117	0.114051	0.843858	0.0994194	0.0789741
0.67344	0.625075	0.157528	0.114808	0.886393	0.1242	0.08786
0.69325	0.628992	0.160169	0.112752	0.923303	0.151307	0.0957162
0.71306	0.646434	0.173846	0.109238	0.953668	0.179472	0.102099
0.73287	0.659159	0.192283	0.110504	0.976856	0.207267	0.112969
0.75267	0.68403	0.217845	0.115789	0.992371	0.23356	0.126591
0.77248	0.717697	0.257509	0.121593	1	0.257797	0.136994
0.79229	0.754613	0.312579	0.128774	0.999617	0.279844	0.142676
0.81209	0.792905	0.376157	0.134416	0.991876	0.300422	0.150586
0.8319	0.830627	0.445233	0.139029	0.977581	0.320667	0.162532
0.85171	0.866335	0.517938	0.141468	0.957508	0.341657	0.171907
0.87152	0.898472	0.587921	0.146141	0.932517	0.364344	0.175521
0.89132	0.92581	0.651529	0.159814	0.903492	0.389275	0.176015
0.91113	0.948966	0.705754	0.175841	0.871182	0.41656	0.176091
0.93094	0.966617	0.745725	0.184028	0.836243	0.44625	0.175319
0.95074	0.979896	0.77206	0.188935	0.798804	0.477271	0.175845
0.97055	0.989321	0.787064	0.191666	0.759047	0.508267	0.178066
0.99036	0.994882	0.792938	0.194891	0.7171	0.538782	0.182161
1.01017	0.998851	0.794549	0.203743	0.673125	0.569291	0.186765
1.02997	1	0.807944	0.213805	0.627299	0.59855	0.192999
1.04978	0.997908	0.844548	0.221786	0.580645	0.623849	0.205469
1.06959	0.99156	0.887446	0.222978	0.536173	0.642864	0.223822
1.08939	0.981562	0.927452	0.232958	0.501643	0.653049	0.242992
1.1092	0.96767	0.962585	0.253262	0.484678	0.651641	0.261265
1.12901	0.947845	0.987046	0.271774	0.478127	0.636533	0.277231
1.14882	0.922335	0.998116	0.298717	0.471581	0.606905	0.293302
1.16862	0.893159	1	0.325127	0.464686	0.56349	0.312497
1.18843	0.857625	0.989677	0.347823	0.457977	0.509492	0.33056
1.20824	0.816041	0.984263	0.366174	0.452234	0.451594	0.346549
1.22804	0.768246	0.966749	0.387581	0.448094	0.40113	0.362054
1.24785	0.71558	0.941959	0.410569	0.446182	0.357525	0.37855
1.26766	0.659448	0.914994	0.423813	0.446779	0.314873	0.399004
1.28747	0.606691	0.910906	0.429606	0.44976	0.278737	0.42056
1.30727	0.558207	0.914689	0.431403	0.454851	0.2492	0.437653
1.32708	0.520288	0.92311	0.430831	0.461307	0.229887	0.447558
1.34689	0.488479	0.935058	0.432213	0.468414	0.214786	0.450683
1.36669	0.460867	0.946156	0.439183	0.475625	0.204957	0.446044
1.3865	0.436862	0.952715	0.45368	0.482454	0.199265	0.438648
1.40631	0.419112	0.953037	0.482974	0.488588	0.193843	0.435615
1.42612	0.408541	0.944404	0.528579	0.49395	0.188115	0.433578
1.44592	0.402334	0.922825	0.577077	0.498455	0.18134	0.437193
1.46573	0.402124	0.884563	0.619871	0.502085	0.173814	0.443562
1.48554	0.410993	0.830193	0.654654	0.504738	0.165965	0.455654
1.50534	0.423473	0.759885	0.68068	0.506271	0.158285	0.46894
1.52515	0.438144	0.677748	0.699012	0.506358	0.150491	0.482914
1.54496	0.453461	0.591248	0.710163	0.504701	0.142857	0.493556
1.56477	0.471294	0.50646	0.716912	0.500985	0.135494	0.498849
1.58457	0.489924	0.437837	0.72725	0.49511	0.128456	0.498067
1.60438	0.503722	0.394321	0.738668	0.487064	0.12185	0.493185
1.62419	0.511501	0.366741	0.747925	0.476965	0.115435	0.484446
1.64399	0.512453	0.347037	0.759667	0.464878	0.109023	0.476616
1.6638	0.505618	0.331035	0.777997	0.451118	0.102511	0.48422
1.68361	0.492776	0.318523	0.796897	0.435811	0.0957924	0.490593
1.70342	0.475073	0.31176	0.815485	0.419118	0.0887926	0.491986
1.72322	0.452324	0.310061	0.827402	0.401268	0.0826864	0.492182
1.74303	0.428544	0.309317	0.83511	0.383752	0.0824243	0.494458
1.76284	0.406159	0.309949	0.837367	0.373223	0.0897702	0.499425
1.78265	0.390177	0.316515	0.8399	0.36964	0.0964335	0.506913
1.80245	0.378421	0.3312	0.839566	0.368118	0.102145	0.518778
1.82226	0.370289	0.346507	0.840804	0.364077	0.107529	0.53399
1.84207	0.365749	0.359498	0.849194	0.357186	0.110911	0.546036
1.86187	0.363674	0.370977	0.86508	0.347202	0.114968	0.556492
1.88168	0.363149	0.379607	0.879812	0.334236	0.11781	0.567798
1.90149	0.363008	0.383352	0.890325	0.318689	0.117775	0.575567
1.9213	0.361931	0.381065	0.891172	0.30093	0.114447	0.586306
1.9411	0.359598	0.376039	0.8859	0.281606	0.116674	0.595696
1.96091	0.355723	0.369299	0.874858	0.282801	0.122234	0.601568
1.98072	0.349757	0.35983	0.860508	0.289093	0.126856	0.604624
2.00052	0.3426	0.350154	0.858794	0.296807	0.131613	0.605073
2.02033	0.334835	0.341537	0.864174	0.305303	0.136111	0.609486
2.04014	0.326934	0.333425	0.872749	0.313741	0.140927	0.613705
2.05995	0.319554	0.325708	0.879525	0.321265	0.14706	0.622177
2.07975	0.313212	0.32047	0.883302	0.326891	0.153386	0.636488
2.09956	0.308396	0.313078	0.884627	0.329838	0.159239	0.650822
2.11937	0.308759	0.315313	0.890969	0.330088	0.165051	0.666566
2.13917	0.311241	0.31263	0.899231	0.32781	0.170811	0.687275
2.15898	0.314263	0.308	0.908406	0.323429	0.175258	0.704747
2.17879	0.317385	0.301281	0.924255	0.317524	0.178711	0.714988
2.1986	0.319353	0.305351	0.94179	0.312587	0.181014	0.719229
2.2184	0.320371	0.304473	0.970652	0.308142	0.180944	0.720891
2.23821	0.320519	0.298523	0.993326	0.303612	0.182388	0.727258
2.25802	0.319538	0.285169	1	0.298827	0.184217	0.74605
2.27782	0.318253	0.269036	0.995465	0.293643	0.183987	0.773689
2.29763	0.316994	0.254876	0.983639	0.288034	0.179748	0.806487
2.31744	0.315691	0.245508	0.969874	0.28241	0.170766	0.83717
2.33725	0.316527	0.235825	0.959451	0.277848	0.157133	0.860279
2.35705	0.317602	0.22629	0.955418	0.274425	0.139327	0.869075
2.37686	0.317691	0.219416	0.955437	0.271542	0.126753	0.871554
2.39667	0.317238	0.213964	0.956444	0.269854	0.123192	0.873121
2.41647	0.316765	0.213823	0.957393	0.270091	0.122214	0.866762
2.43628	0.318108	0.215881	0.956508	0.2718	0.121627	0.855084
2.45609	0.320353	0.219577	0.953667	0.274437	0.120776	0.85275
2.4759	0.323468	0.223724	0.948797	0.277639	0.119351	0.862038
2.4957	0.32717	0.22749	0.942713	0.281045	0.117632	0.873322
2.51551	0.331221	0.229787	0.932918	0.284356	0.115186	0.880101
2.53532	0.33527	0.230885	0.919091	0.287339	0.122808	0.884631
2.55512	0.338879	0.227238	0.909579	0.289713	0.149531	0.888481
2.57493	0.341345	0.221917	0.902462	0.291299	0.195779	0.892831
2.59474	0.342574	0.214707	0.900503	0.292065	0.254846	0.901074
2.61455	0.342476	0.206002	0.900476	0.291792	0.321217	0.915274
2.63435	0.340731	0.200305	0.908077	0.290783	0.393794	0.926699
2.65416	0.337431	0.193848	0.919087	0.289212	0.471174	0.931839
2.67397	0.33292	0.186196	0.931712	0.287194	0.55154	0.930883
2.69377	0.32708	0.177778	0.941705	0.284899	0.632667	0.92294
2.71358	0.319702	0.168929	0.944964	0.282511	0.71207	0.911961
2.73339	0.311518	0.162427	0.94172	0.280884	0.786253	0.904631
2.7532	0.303463	0.164843	0.932875	0.280741	0.851127	0.898873
2.773	0.295383	0.170411	0.923505	0.28108	0.906231	0.887459
2.79281	0.288252	0.181305	0.911067	0.280486	0.94961	0.870277
2.81262	0.28286	0.192284	0.901002	0.278735	0.979975	0.863433
2.83242	0.281748	0.199194	0.898593	0.275332	0.996736	0.871147
2.85223	0.282381	0.200887	0.901623	0.269904	1	0.880428
2.87204	0.285155	0.199278	0.911685	0.262421	0.988419	0.89183
2.89185	0.290315	0.200932	0.923941	0.253217	0.96488	0.905889
2.91165	0.298557	0.210271	0.931401	0.2429	0.93236	0.924818
2.93146	0.308843	0.219265	0.932937	0.232823	0.893291	0.945242
2.95127	0.32043	0.225285	0.925572	0.224017	0.850122	0.965222
2.97108	0.334194	0.227211	0.909751	0.216944	0.80502	0.982144
2.99088	0.348011	0.227585	0.894133	0.211562	0.759203	0.994545
3.01069	0.362338	0.229154	0.882294	0.208193	0.712476	1
3.0305	0.377028	0.231272	0.883799	0.206992	0.66705	0.997741
3.0503	0.391133	0.232251	0.89769	0.207866	0.62246	0.985613
3.07011	0.404304	0.227883	0.908093	0.210538	0.577974	0.967681
3.08992	0.415494	0.216313	0.913727	0.214495	0.533051	0.94603
3.10973	0.423455	0.219707	0.916342	0.219043	0.487439	0.920285
3.12953	0.42865	0.223887	0.916515	0.223623	0.440976	0.893469
3.14934	0.430739	0.223997	0.91761	0.227657	0.395917	0.881634
3.16915	0.429166	0.220739	0.923688	0.230745	0.354073	0.892053
3.18895	0.425875	0.213541	0.930047	0.232804	0.314342	0.895216
3.20876	0.421804	0.203307	0.933745	0.233723	0.277368	0.890318
3.22857	0.418693	0.194288	0.93691	0.233611	0.243311	0.885698
3.24838	0.417858	0.190337	0.938007	0.232676	0.213215	0.891694
3.26818	0.41804	0.19675	0.93721	0.230985	0.188052	0.896058
3.28799	0.419151	0.206561	0.934901	0.228905	0.168104	0.898135
3.3078	0.42092	0.216463	0.942033	0.226744	0.153418	0.897502
3.3276	0.423033	0.225754	0.948661	0.224933	0.143087	0.89421
3.34741	0.425452	0.234923	0.955819	0.223933	0.135533	0.888363
3.36722	0.428061	0.249859	0.957976	0.224242	0.12915	0.880481
3.38703	0.430156	0.262814	0.953338	0.226389	0.12287	0.87261
3.40683	0.432069	0.272884	0.943885	0.231211	0.116544	0.866382
3.42664	0.434014	0.279356	0.92682	0.239206	0.11129	0.863131
3.44645	0.435733	0.281353	0.908117	0.247048	0.103938	0.862511
3.46625	0.437435	0.279893	0.897299	0.254233	0.0953244	0.862673
3.48606	0.439687	0.276538	0.900129	0.261244	0.0869998	0.861988
3.50587	0.442535	0.27186	0.903361	0.269224	0.0807226	0.859124
3.52568	0.44594	0.267033	0.903292	0.275952	0.077039	0.852184
3.54548	0.449981	0.262284	0.896817	0.281011	0.0772306	0.843488
3.56529	0.454483	0.256218	0.882933	0.284244	0.0798992	0.837792
3.5851	0.459164	0.248972	0.868724	0.285795	0.0834738	0.848278
3.6049	0.463359	0.240417	0.86145	0.28608	0.0873754	0.867639
3.62471	0.467281	0.228908	0.858162	0.285406	0.0906111	0.885852
3.64452	0.470706	0.220335	0.860949	0.284348	0.0925722	0.890806
3.66433	0.472718	0.22325	0.872112	0.283499	0.0930623	0.879469
3.68413	0.474183	0.230608	0.883267	0.294671	0.092626	0.867465
3.70394	0.474947	0.239909	0.888749	0.310165	0.0933901	0.868617
3.72375	0.474332	0.247275	0.890159	0.324433	0.0955202	0.868697
3.74355	0.471774	0.249577	0.891251	0.3375	0.0973019	0.859879
3.76336	0.467223	0.257549	0.894435	0.349567	0.0981604	0.842218
3.78317	0.460048	0.266914	0.892575	0.360504	0.0980877	0.839357
3.80298	0.449328	0.276688	0.887765	0.3707	0.0969418	0.832855
3.82278	0.434939	0.285796	0.883096	0.380359	0.0945931	0.82709
3.84259	0.417715	0.299636	0.878006	0.38944	0.0912481	0.820333
3.8624	0.397995	0.313684	0.873016	0.397722	0.0872199	0.815457
3.8822	0.375997	0.320496	0.865315	0.404959	0.0830118	0.810545
3.90201	0.353239	0.322182	0.852441	0.410607	0.0827132	0.806168
3.92182	0.330346	0.320553	0.842625	0.414008	0.0859552	0.808474
3.94163	0.307741	0.316695	0.85254	0.415413	0.0892308	0.813865
3.96143	0.286101	0.312924	0.863926	0.414711	0.0916276	0.817593
3.98124	0.26563	0.307646	0.873805	0.412119	0.0925249	0.824773
4.00105	0.246524	0.299887	0.880395	0.4081	0.0921882	0.829446
4.02085	0.230181	0.286658	0.879076	0.403109	0.0915379	0.825509
4.04066	0.216144	0.273145	0.875007	0.397506	0.0887439	0.814175
4.06047	0.20504	0.277534	0.869902	0.392205	0.0843238	0.79626
4.08028	0.211241	0.304668	0.863044	0.387721	0.0803293	0.78507
4.10008	0.22751	0.345081	0.861847	0.384332	0.08725	0.78368
4.11989	0.251127	0.39747	0.86339	0.381874	0.0970538	0.787765
4.1397	0.279919	0.460188	0.860028	0.380224	0.105972	0.793781
4.15951	0.314434	0.528294	0.86657	0.379019	0.114327	0.798857
4.17931	0.35245	0.595792	0.877353	0.377829	0.120993	0.79602
4.19912	0.393377	0.656199	0.881768	0.376727	0.124946	0.784653
4.21893	0.435475	0.701246	0.874908	0.375658	0.12663	0.779381
4.23873	0.477758	0.72849	0.858211	0.374774	0.126138	0.776844
4.25854	0.518637	0.736755	0.833127	0.374498	0.124219	0.76603
4.27835	0.553921	0.727165	0.803333	0.375153	0.131622	0.748721
4.29816	0.584218	0.712286	0.779208	0.377013	0.169711	0.731236
4.31796	0.609022	0.705341	0.760738	0.380131	0.225117	0.729353
4.33777	0.626987	0.715443	0.738898	0.38471	0.287365	0.742765
4.35758	0.639975	0.740371	0.717934	0.3919	0.354441	0.758957
4.37738	0.649375	0.776605	0.701182	0.401504	0.420037	0.769802
4.39719	0.658818	0.812767	0.695098	0.41369	0.47907	0.770318
4.417	0.672482	0.850039	0.695867	0.427556	0.52809	0.759883
4.43681	0.687561	0.883837	0.694319	0.443623	0.563395	0.736747
4.45661	0.706025	0.912413	0.686502	0.461944	0.585206	0.715352
4.47642	0.728611	0.93425	0.669434	0.484888	0.593575	0.709097
4.49623	0.751726	0.945997	0.644251	0.511618	0.589515	0.715792
4.51603	0.772486	0.949454	0.610106	0.540406	0.576605	0.72592
4.53584	0.793728	0.946259	0.568675	0.568363	0.560306	0.731531
4.55565	0.813131	0.936311	0.52329	0.593234	0.540345	0.727673
4.57546	0.829349	0.918828	0.474496	0.614774	0.516229	0.71139
4.59526	0.842945	0.896068	0.432293	0.633114	0.490509	0.685522
4.61507	0.852549	0.872493	0.400486	0.648259	0.464932	0.656217
4.63488	0.859492	0.853585	0.37296	0.660123	0.441736	0.629516
4.65468	0.870156	0.841709	0.345218	0.66855	0.421959	0.608878
4.67449	0.894451	0.838648	0.328183	0.674437	0.405061	0.590311
4.6943	0.9196	0.844008	0.32025	0.678338	0.38929	0.569993
4.71411	0.940517	0.855762	0.312839	0.679319	0.374479	0.549693
4.73391	0.956551	0.872968	0.303166	0.675628	0.360767	0.535293
4.75372	0.968976	0.892385	0.288202	0.666657	0.348512	0.522041
4.77353	0.978619	0.911364	0.26963	0.652223	0.338228	0.505188
4.79333	0.983867	0.929161	0.25025	0.632549	0.330414	0.48808
4.81314	0.984821	0.943551	0.23495	0.608075	0.325202	0.474032
4.83295	0.982027	0.953267	0.229546	0.579653	0.322392	0.462605
4.85276	0.975629	0.960637	0.230448	0.548602	0.321612	0.453443
4.87256	0.963901	0.963248	0.229754	0.516377	0.321755	0.449933
4.89237	0.948523	0.960685	0.229493	0.491235	0.32209	0.455115
4.91218	0.929194	0.951198	0.228491	0.481784	0.321298	0.465595
4.93198	0.902457	0.926797	0.224142	0.476417	0.318347	0.476237
4.95179	0.870544	0.889357	0.219118	0.47456	0.312155	0.485398
4.9716	0.833164	0.8406	0.214197	0.474679	0.302188	0.490097
4.99141	0.788732	0.781293	0.210174	0.477397	0.288316	0.49094
5.01121	0.739274	0.709938	0.203622	0.483542	0.270785	0.486741
5.03102	0.687029	0.638224	0.193883	0.489149	0.251176	0.477032
5.05083	0.634405	0.572627	0.180863	0.493461	0.231944	0.463869
5.07063	0.586939	0.510273	0.16741	0.498	0.211606	0.445566
5.09044	0.547451	0.453651	0.160058	0.498502	0.191417	0.422128
5.11025	0.515349	0.403391	0.15029	0.494655	0.174312	0.39258
5.13006	0.489702	0.362514	0.142351	0.487871	0.157324	0.356564
5.14986	0.477227	0.330261	0.140513	0.47466	0.140186	0.316948
5.16967	0.474386	0.304262	0.140855	0.458084	0.125374	0.278299
5.18948	0.477161	0.2843	0.138256	0.436547	0.110365	0.240402
5.20929	0.485238	0.267231	0.127211	0.411142	0.0962097	0.204997
5.22909	0.49473	0.251185	0.112878	0.382854	0.0862903	0.17675
5.2489	0.504172	0.235004	0.0973091	0.349009	0.0824363	0.155928
5.26871	0.51086	0.220954	0.0887179	0.311505	0.0781279	0.136651
5.28851	0.513624	0.203985	0.0915275	0.273901	0.072612	0.118463
5.30832	0.513299	0.183876	0.0956098	0.236481	0.0660216	0.102363
5.32813	0.509118	0.161389	0.0972828	0.200033	0.0584508	0.089817
5.34794	0.498911	0.144853	0.096193	0.166108	0.0501164	0.0780659
5.36774	0.482511	0.131662	0.0926848	0.136108	0.0413524	0.0694057
5.38755	0.459792	0.117407	0.0886184	0.111933	0.0325896	0.0605198
5.40736	0.431013	0.106813	0.0873126	0.0924896	0.0245231	0.0513827
5.42716	0.394367	0.0965061	0.0879632	0.0772032	0.020208	0.0429847
5.44697	0.351891	0.0848072	0.0877265	0.0659402	0.0183301	0.0343641
5.46678	0.306989	0.0719384	0.0854887	0.0579804	0.0170579	0.0260862
5.48659	0.259742	0.0604315	0.0822948	0.0528419	0.0162266	0.0184543
5.50639	0.212049	0.0492729	0.080137	0.0507423	0.0152029	0.0154581
5.5262	0.166043	0.0398653	0.0757803	0.0512718	0.0141049	0.0131458
5.54601	0.122522	0.0306817	0.0700479	0.0524414	0.0128941	0.00979101
5.56581	0.0840983	0.0212506	0.0675733	0.0536397	0.011678	0.0072781
5.58562	0.0547056	0.016215	0.0684401	0.0543293	0.0105342	0.0063178
5.60543	0.0412496	0.0159593	0.0664024
5.62524	0.0371722	0.0161243	0.0599461
5.64504	0.0329741	0.0158178	0.0525854
5.66485	0.0305538	0.0149	0.0443121
5.68466	0.0286978	0.0138301	0.0354362
5.70446	0.0263182	0.0134179	0.026415
5.72427	0.0233806	0.0123327	0.0180491
5.74408	0.0199874	0.0110256	0.0131549
5.76389	0.0163536	0.0100569	0.0146735
5.78369	0.0125053	0.00812398	0.0144196
5.8035	0.0095426	0.00564458	0.0126506
5.82331	0.00758253	0.00295882	0.010215
5.84311	0.0061876	0.00122861	0.00921324
5.86292	0.00530032	0.000905538	0.0103202
5.88273	0.00440382	0.000984303	0.0108656
5.90254	0.00343551	0.00116494	0.00929215
5.92234	0.00239453	0.00106779	0.00638192
5.94215	0.00126223	0.000625659	0.0032144
5.96196	0	0	0
